# Supplementary material for: C. elegans toxicant responses vary among genetically diverse individuals
Source: Toxicology. Author manuscript; Available in PMC 2022 Oct 16. (PMC9573778; doi:10.1016/j.tox.2022.153292)
Supplement: SupTab2 [file NIHMS1838727-supplement-SupTab2.csv]

Toxicant Class	Toxicant	Population-wide LOAEL	CB4855	CB4856	ECA36	ECA396	MY16	N2	RC301	XZ1516
Flame_Retardant	Triphenyl phosphate	1.56	100	100	100	100	1.56	100	1.56	100
Fungicide	Pyraclostrobin	11.72	11.72	11.72	11.72	11.72	11.72	11.72	1500	11.72
Fungicide	Carboxin	1183.43	1183.43	1183.43	1183.43	1183.43	1183.43	1183.43	1183.43	1183.43
Fungicide	Chlorothalonil	111.11	166.67	111.11	111.11	111.11	166.67	111.11	111.11	111.11
Fungicide	Mancozeb	102.4	102.4	102.4	102.4	102.4	102.4	102.4	102.4	102.4
Herbicide	Paraquat	1000	1000	1000	1000	1000	1000	1000	1000	1000
Herbicide	Atrazine	1000	1000	1000	1000	1000	1000	1000	1000	1000
Herbicide	2,4-D	1000	1000	1000	1000	1000	1000	1000	1000	1000
Insecticide	Aldicarb	1250	1250	1250	1250	156.25	156.25	1250	1250	1250
Insecticide	Chlorfenapyr	0.31	0.16	0.31	0.63	0.63	0.16	0.31	0.31	0.31
Insecticide	Methomyl	100	100	100	100	100	100	100	100	100
Insecticide	Carbaryl	107.37	209.72	209.72	167.77	167.77	107.37	209.72	167.77	167.77
Insecticide	Chlorpyrifos	0.69	1.36	0.69	1.36	0.69	0.69	0.69	0.69	10.2
Insecticide	Malathion	104.05	104.05	1185.19	1185.19	104.05	1185.19	104.05	104.05	1185.19
Insecticide	Deltamethrin	1004.69	1004.69	1004.69	1004.69	1004.69	1004.69	1004.69	NA	1004.69
Insecticide	Propoxur	1481.48	1481.48	1481.48	1481.48	1481.48	1481.48	1481.48	1481.48	1481.48
Metal	Cadmium chloride	100	100	100	100	100	100	100	100	100
Metal	Copper(II) chloride	100	100	100	100	100	100	100	100	100
Metal	Methylmercury chloride	0.98	1.95	1.95	1.95	1.95	1.95	1.95	15.63	15.63
Metal	Silver nitrate	0.49	125	0.98	125	0.98	0.98	1.95	1.95	125
Metal	Nickel chloride	100	100	100	100	100	100	100	100	200
Metal	Zinc chloride	100	100	100	100	100	100	100	100	100
Metal	Arsenic trioxide	201.88	201.88	201.88	201.88	201.88	201.88	201.88	201.88	201.88
Metal	Lead(II) nitrate	1000	1000	1000	1000	1000	122.37	1000	1000	1000
Metal	Manganese(II) chloride	1241.84	1652.89	1818.18	1502.63	1366.03	1502.63	1026.32	1652.89	NA
