# Supplementary material for: C. elegans toxicant responses vary among genetically diverse individuals
Source: Toxicology. Author manuscript; Available in PMC 2022 Oct 16. (PMC9573778; doi:10.1016/j.tox.2022.153292)
Supplement: SupTab3 [file NIHMS1838727-supplement-SupTab3.csv]

Toxicant	CB4855	CB4856	ECA36	ECA396	MY16	N2	RC301	XZ1516
2_4-D	553.21 ± 16.98	724.87 ± 18.78	620.24 ± 17.19	399.39 ± 15.5	569.32 ± 15.58	469.62 ± 15.43	528.93 ± 15.65	684.16 ± 16.36
Aldicarb	81.99 ± 3.76	109.04 ± 4	101.89 ± 4.18	92.85 ± 4.25	65.59 ± 3.19	99.81 ± 3.76	75.71 ± 3.52	98.22 ± 4.52
Arsenic trioxide	145.35 ± 10.53	109.99 ± 9.34	195.97 ± 11.02	136.31 ± 9.58	61.63 ± 8.03	169.02 ± 10.17	162.45 ± 10.29	171.36 ± 10.81
Atrazine	393.64 ± 18.72	272.52 ± 14.12	317.52 ± 14.75	234.12 ± 11.82	260.32 ± 13.33	422.89 ± 18.57	293.73 ± 14.54	363.32 ± 17.88
Cadmium chloride	18.98 ± 1.64	27.93 ± 1.38	26.25 ± 1.5	31.78 ± 1.44	28.92 ± 1.5	35.36 ± 1.25	32.68 ± 1.43	26.79 ± 1.48
Carbaryl	248.87 ± 10.09	246.37 ± 9.63	260.35 ± 10.78	132.03 ± 7.91	147.46 ± 8.46	255.01 ± 10.91	186.73 ± 9.93	182.15 ± 9.24
Carboxin	247.89 ± 17.53	194.82 ± 14.95	305.69 ± 18.37	202.44 ± 14.4	174.55 ± 14.04	272.1 ± 19.32	180.56 ± 14.47	236.01 ± 17.58
Chlorothalonil	141.49 ± 7.07	104.67 ± 5.26	137.41 ± 6.48	73.66 ± 3.67	135.24 ± 5.79	79.8 ± 4.24	127.34 ± 6.01	124.18 ± 5.73
Chlorpyrifos	2.41 ± 0.14	1.95 ± 0.14	1.93 ± 0.11	1.08 ± 0.08	1.1 ± 0.09	0.78 ± 0.07	1.84 ± 0.13	3.5 ± 0.17
Copper(II) chloride	36.71 ± 2.6	43.57 ± 2.78	35.66 ± 2.48	24.5 ± 1.82	42.01 ± 2.42	33.49 ± 2.23	31.28 ± 2.19	32.78 ± 2.35
Lead(II) nitrate	173.25 ± 15.04	130.82 ± 12.73	471.66 ± 21.27	229.42 ± 18.78	151.32 ± 13.76	464.1 ± 28.25	246.24 ± 20.22	479.89 ± 23.17
Mancozeb	69.94 ± 2.76	49.61 ± 2.18	57.87 ± 2.52	45.81 ± 2.07	77.96 ± 2.62	50.4 ± 2.22	46.07 ± 2.14	85.27 ± 3.27
Methomyl	7.23 ± 0.43	12.75 ± 0.55	10.97 ± 0.48	9.32 ± 0.48	8.38 ± 0.46	10.8 ± 0.52	9.54 ± 0.46	8.37 ± 0.45
Methylmercury chloride	1.64 ± 0.19	1.65 ± 0.18	1.77 ± 0.18	2.27 ± 0.23	1.32 ± 0.17	1.92 ± 0.19	2.46 ± 0.24	2.65 ± 0.25
Nickel chloride	67.09 ± 5.36	50.69 ± 2.77	66.74 ± 3.37	55.74 ± 2.64	48.2 ± 2.42	68.2 ± 3.5	94.21 ± 1.37	37.01 ± 2.48
Paraquat	13.75 ± 1.55	22.04 ± 1.94	23.8 ± 2.04	15.58 ± 1.43	15.57 ± 1.5	18.07 ± 1.59	14.97 ± 1.46	15.91 ± 1.55
Propoxur	176.18 ± 24.26	146.15 ± 17.79	66.5 ± 10.85	116.5 ± 15.92	87.19 ± 12.81	87.98 ± 13.61	57.52 ± 9.68	75.91 ± 12.03
Pyraclostrobin	5.05 ± 0.65	10.24 ± 1.16	12.52 ± 1.27	3.8 ± 0.5	6.89 ± 0.83	13.01 ± 1.19	11.39 ± 1.31	7.61 ± 0.88
Silver nitrate	9.79 ± 0.69	7.46 ± 0.63	7.87 ± 0.67	9.82 ± 0.72	2.34 ± 0.24	6.27 ± 0.5	5.59 ± 0.53	11.46 ± 0.75
Triphenyl phosphate	2.79 ± 0.22	5.38 ± 0.38	6.13 ± 0.43	4.11 ± 0.3	1.97 ± 0.18	7.01 ± 0.41	3.95 ± 0.33	6.79 ± 0.48
Zinc chloride	62.18 ± 3.08	53.45 ± 3.28	64.2 ± 3.22	44.19 ± 2.65	61.81 ± 3.14	65.55 ± 3.59	54.46 ± 2.78	53.85 ± 2.74
