# Supplementary material for: C. elegans toxicant responses vary among genetically diverse individuals
Source: Toxicology. Author manuscript; Available in PMC 2022 Oct 16. (PMC9573778; doi:10.1016/j.tox.2022.153292)
Supplement: SupTab1 [file NIHMS1838727-supplement-SupTab1.csv]

Toxicant	Class	Source	CAS	Catalog_Num	Diluent	Stock_Concentration_mM	High_Dose_uM	Dilution_Factor	Prep_Notes
2,4-Dichlorophenoxyacetic acid (2,4-D)	Herbicide	Sigma	94-75-7	31518-250MG	DMSO	500	1000	1.1
Aldicarb	Carbamate Insecticide	Sigma	0116-06-03	33386-100MG	DMSO	2000	5000	2
Arsenic trioxide	Heavy metal	Sigma	1327-53-3	202673-5G	Water	450	1250	1.2	1M NaOH in milliQ-water used as diluent for stock not pure water. Subsequent dilutions used millQ-water only.
Atrazine	Herbicide	Sigma	1912-24-9	45330-250MG-R	DMSO	5	1000	1.4
Cadmium dichloride	Heavy metal	Sigma	10108-64-2	202908-10G	Water	500	200	2
Carbaryl	Carbamate Insecticide	Sigma	63-25-2	32055-250MG	DMSO	500	1000	1.25
Carboxin	Fungicide	Sigma	5234-68-4	45371-250MG	DMSO	1000	2000	1.3
Chlorfenapyr	Halogenated Pyrrole Insecticide	Sigma	122453-73-0	37913-100MG-R	DMSO	500	10	2
Chlorothalonil	Fungicide	Sigma	1897-45-6	36791-250MG	DMSO	75	250	1.5
Chlorpyrifos	Organophosphate Insecticide	Sigma	2921-88-2	45395-250MG	DMSO	100	20	1.4
Copper(II) chloride	Heavy metal	Sigma	7447-39-4	451657-10G	Water	500	200	2
Lead(II) nitrate	Heavy metal	Sigma	10099-74-8	228621-100G	Water	500	1000	1.35
Malathion	Organophosphate Insecticide	Sigma	121-75-5	36143-100MG	DMSO	1200	4000	1.5
Mancozeb	Fungicide	Sigma	8018-01-7	45553-100MG	DMSO	75	250	1.25	not soluble, stock is a suspension, must mix throughly prior to feeding to nematodes.
Methomyl	Carbamate Insecticide	Sigma	16752-77-5	36159-100MG	DMSO	1000	400	2
Methylmercury dichloride	Heavy metal	Sigma	0115-09-03	442534-5G-A	DMSO	150	250	2
Nickel dichloride	Heavy metal	Sigma	7718-54-9	339350-50G	Water	2500	200	2
Paraquat	Herbicide	Sigma	75365-73-0	856177-1G	Water	1500	4000	2
Propoxur	Carbamate Insecticide	Sigma	114-26-1	45644-250MG	DMSO	1500	5000	1.5
Pyraclostrobin	Fungicide	Sigma	175013-18-0	33696-100MG-R	DMSO	500	1500	2
Silver nitrate	Heavy metal	Sigma	7761-88-8	S6506-5G	Water	100	250	2
Triphenyl phosphate	Flame Retardant	Sigma	115-86-6	241288-50G	DMSO	100	200	2
Zinc dichloride	Heavy metal	Sigma	646-85-7	229997-10G	water	1000	400	2
