# Supplementary material for: C. elegans toxicant responses vary among genetically diverse individuals
Source: Toxicology. Author manuscript; Available in PMC 2022 Oct 16. (PMC9573778; doi:10.1016/j.tox.2022.153292)
Supplement: SupTab5 [file NIHMS1838727-supplement-SupTab5.csv]

Toxicant	CB4855	CB4856	ECA36	ECA396	MY16	N2	RC301	XZ1516
2_4-D	3.65 ± 0.19	6.63 ± 0.53	4.51 ± 0.26	2.37 ± 0.1	3.84 ± 0.19	2.87 ± 0.13	3.4 ± 0.16	5.65 ± 0.36
Aldicarb	1.71 ± 0.06	2.19 ± 0.08	2.05 ± 0.08	1.89 ± 0.07	1.45 ± 0.05	2.01 ± 0.07	1.61 ± 0.05	1.98 ± 0.08
Arsenic trioxide	1.47 ± 0.07	1.24 ± 0.06	1.83 ± 0.08	1.41 ± 0.06	0.93 ± 0.05	1.63 ± 0.07	1.58 ± 0.07	1.65 ± 0.08
Atrazine	1.84 ± 0.08	1.41 ± 0.05	1.56 ± 0.06	1.28 ± 0.04	1.37 ± 0.05	1.95 ± 0.09	1.48 ± 0.05	1.72 ± 0.07
Cadmium chloride	1.63 ± 0.1	2.28 ± 0.12	2.14 ± 0.12	2.63 ± 0.14	2.37 ± 0.13	3.02 ± 0.14	2.72 ± 0.15	2.19 ± 0.12
Carbaryl	3.03 ± 0.16	2.98 ± 0.15	3.23 ± 0.18	1.62 ± 0.07	1.76 ± 0.08	3.13 ± 0.18	2.17 ± 0.11	2.12 ± 0.1
Carboxin	1.5 ± 0.07	1.29 ± 0.06	1.75 ± 0.08	1.32 ± 0.06	1.21 ± 0.05	1.6 ± 0.08	1.23 ± 0.05	1.45 ± 0.07
Chlorothalonil	1.47 ± 0.07	1.22 ± 0.05	1.44 ± 0.06	1.02 ± 0.03	1.43 ± 0.06	1.06 ± 0.04	1.37 ± 0.06	1.35 ± 0.06
Chlorpyrifos	1.35 ± 0.05	1.19 ± 0.05	1.19 ± 0.04	0.9 ± 0.03	0.91 ± 0.03	0.8 ± 0.03	1.16 ± 0.04	1.75 ± 0.07
Copper(II) chloride	1.62 ± 0.09	1.85 ± 0.11	1.58 ± 0.08	1.25 ± 0.06	1.8 ± 0.09	1.52 ± 0.07	1.45 ± 0.07	1.49 ± 0.08
Lead(II) nitrate	1.36 ± 0.07	1.16 ± 0.06	3.56 ± 0.27	1.64 ± 0.1	1.25 ± 0.07	3.47 ± 0.34	1.73 ± 0.11	3.66 ± 0.29
Mancozeb	1.72 ± 0.05	1.35 ± 0.04	1.5 ± 0.05	1.29 ± 0.04	1.88 ± 0.06	1.37 ± 0.04	1.29 ± 0.04	2.03 ± 0.07
Methomyl	1.46 ± 0.06	2.34 ± 0.1	2.02 ± 0.08	1.75 ± 0.07	1.62 ± 0.06	1.99 ± 0.09	1.79 ± 0.07	1.61 ± 0.06
Methylmercury chloride	0.99 ± 0.05	0.99 ± 0.05	1.03 ± 0.05	1.16 ± 0.06	0.9 ± 0.05	1.06 ± 0.05	1.21 ± 0.06	1.26 ± 0.07
Nickel chloride	4.3 ± 0.69	2.78 ± 0.2	4.26 ± 0.42	3.16 ± 0.22	2.61 ± 0.15	4.45 ± 0.48	12.84 ± 1.44	1.99 ± 0.12
Paraquat	0.87 ± 0.04	1.06 ± 0.04	1.1 ± 0.05	0.91 ± 0.03	0.91 ± 0.03	0.97 ± 0.04	0.9 ± 0.03	0.92 ± 0.04
Propoxur	0.8 ± 0.04	0.75 ± 0.03	0.59 ± 0.03	0.7 ± 0.03	0.64 ± 0.03	0.64 ± 0.03	0.57 ± 0.03	0.61 ± 0.03
Pyraclostrobin	0.68 ± 0.03	0.86 ± 0.04	0.94 ± 0.04	0.62 ± 0.02	0.75 ± 0.03	0.95 ± 0.04	0.9 ± 0.04	0.77 ± 0.03
Silver nitrate	1.06 ± 0.03	0.94 ± 0.03	0.96 ± 0.04	1.06 ± 0.04	0.63 ± 0.02	0.87 ± 0.03	0.84 ± 0.03	1.15 ± 0.04
Triphenyl phosphate	0.82 ± 0.02	1.08 ± 0.04	1.15 ± 0.04	0.95 ± 0.03	0.72 ± 0.02	1.24 ± 0.04	0.94 ± 0.03	1.22 ± 0.04
Zinc chloride	1.8 ± 0.07	1.6 ± 0.07	1.85 ± 0.08	1.41 ± 0.05	1.79 ± 0.07	1.88 ± 0.09	1.63 ± 0.06	1.61 ± 0.06
