# Supplementary material for: C. elegans toxicant responses vary among genetically diverse individuals
Source: Toxicology. Author manuscript; Available in PMC 2022 Oct 16. (PMC9573778; doi:10.1016/j.tox.2022.153292)
Supplement: SupTab4 [file NIHMS1838727-supplement-SupTab4.csv]

Toxicant	strain1	strain2	Relative.Potency.Estimate	SE	t.value	p.value	Fraction.Comparison	p...0.05
Cadmium chloride	CB4855	CB4856	0.679463152715448	0.066989888271318	-4.78485418555013	0.000002	10/10	T
Cadmium chloride	CB4855	ECA36	0.7228523609331	0.0735470449603279	-3.76830420877408	0.000168	10/10	T
Cadmium chloride	CB4855	ECA396	0.597225584691827	0.0573737399559219	-7.02018755649553	<< 0.00001	10/10	T
Cadmium chloride	CB4855	MY16	0.656113148600569	0.0653162818865857	-5.26494836305214	<< 0.00001	10/10	T
Cadmium chloride	CB4855	N2	0.536660367597704	0.0495854183452195	-9.34427192237184	<< 0.00001	10/10	T
Cadmium chloride	CB4855	RC301	0.580728384736584	0.0556862025513369	-7.52918310198815	<< 0.00001	10/10	T
Cadmium chloride	CB4855	XZ1516	0.708323648603085	0.0715343807645628	-4.07742889893593	0.000047	10/10	T
Cadmium chloride	CB4856	ECA36	1.06385807389885	0.078882444867123	0.809534669043568	0.418272	10/10	F
Cadmium chloride	CB4856	ECA396	0.878966846553838	0.0578603316550132	-2.09181575674005	0.036539	10/10	T
Cadmium chloride	CB4856	MY16	0.96563462783587	0.0682953221283245	-0.503187789341691	0.614869	10/10	F
Cadmium chloride	CB4856	N2	0.789829978936991	0.0474050352763818	-4.43349572123871	0.00001	10/10	T
Cadmium chloride	CB4856	RC301	0.854687089970553	0.0558308386413159	-2.6027355770707	0.009294	10/10	T
Cadmium chloride	CB4856	XZ1516	1.04247543928217	0.0760164337485354	0.55876653491375	0.576363	10/10	F
Cadmium chloride	ECA36	ECA396	0.826206867362089	0.0581063259761197	-2.99095029187245	0.002804	10/10	T
Cadmium chloride	ECA36	MY16	0.907672415641861	0.0682948948288351	-1.35189584213486	0.176511	10/10	F
Cadmium chloride	ECA36	N2	0.742420439638534	0.0487918711480998	-5.27914905291549	<< 0.00001	10/10	T
Cadmium chloride	ECA36	RC301	0.803384503008258	0.056667201272504	-3.46965250756338	0.000528	10/10	T
Cadmium chloride	ECA36	XZ1516	0.979900857885751	0.075358719615781	-0.266712892903767	0.789709	10/10	F
Cadmium chloride	ECA396	MY16	1.0986018774449	0.0738468830798068	1.33522057171107	0.181906	10/10	F
Cadmium chloride	ECA396	N2	0.898589044664966	0.0503937520719888	-2.01237159698221	0.04427	10/10	T
Cadmium chloride	ECA396	RC301	0.972376936993155	0.0599900024289388	-0.46046110832494	0.645219	10/10	F
Cadmium chloride	ECA396	XZ1516	1.18602361780697	0.0822097466452992	2.2627927392793	0.02372	10/10	T
Cadmium chloride	MY16	N2	0.817938748434402	0.0504892095057455	-3.60594379171018	0.000316	10/10	T
Cadmium chloride	MY16	RC301	0.885104018987009	0.0591975143377856	-1.94089198335905	0.052365	10/10	F
Cadmium chloride	MY16	XZ1516	1.07957545145053	0.0800555443056061	0.994003003049393	0.320302	10/10	F
Cadmium chloride	N2	RC301	1.08211528146963	0.059963478120757	1.36942158865871	0.17097	10/10	F
Cadmium chloride	N2	XZ1516	1.31987322219044	0.0848351331728004	3.7705277309919	0.000166	10/10	T
Cadmium chloride	RC301	XZ1516	1.21971590716093	0.0844261250672327	2.60246347899966	0.009301	10/10	T
Copper(II) chloride	CB4855	CB4856	0.842530605950118	0.0784026327135488	-2.00847074389978	0.044667	10/10	T
Copper(II) chloride	CB4855	ECA36	1.02958934882093	0.0995471317657563	0.297239591900613	0.7663	10/10	F
Copper(II) chloride	CB4855	ECA396	1.4983461395041	0.149176900969281	3.34063877360424	0.000844	10/10	T
Copper(II) chloride	CB4855	MY16	0.873872129189036	0.0778662062557115	-1.61980243902935	0.105361	10/10	F
Copper(II) chloride	CB4855	N2	1.09624564701757	0.103752876769921	0.927643165316759	0.353654	10/10	F
Copper(II) chloride	CB4855	RC301	1.17362362106646	0.113660373433105	1.52756511193977	0.126707	10/10	F
Copper(II) chloride	CB4855	XZ1516	1.12002552035281	0.109993426836692	1.09120630027298	0.275254	10/10	F
Copper(II) chloride	CB4856	ECA36	1.222020116005	0.112476400824594	1.97392621365297	0.048465	10/10	T
Copper(II) chloride	CB4856	ECA396	1.77838778665426	0.169204286497842	4.60028408715392	0.000004	10/10	T
Copper(II) chloride	CB4856	MY16	1.03719926969724	0.0870902220406926	0.427134858834781	0.669306	10/10	F
Copper(II) chloride	CB4856	N2	1.3011345098631	0.116939129340708	2.57513897666991	0.010059	10/10	T
Copper(II) chloride	CB4856	RC301	1.3929744661833	0.128494415049587	3.05829997382881	0.002242	10/10	T
Copper(II) chloride	CB4856	XZ1516	1.32935885348612	0.124501879179413	2.64541270908447	0.008194	10/10	T
Copper(II) chloride	ECA36	ECA396	1.45528519814233	0.143189017549646	3.17960976290987	0.001487	10/10	T
Copper(II) chloride	ECA36	MY16	0.848757934597693	0.0746128325462567	-2.02702484600814	0.042732	10/10	T
Copper(II) chloride	ECA36	N2	1.06474066410358	0.0995654912743302	0.650231955620057	0.515583	10/10	F
Copper(II) chloride	ECA36	RC301	1.13989487401989	0.10910864308306	1.28216124833847	0.199867	10/10	F
Copper(II) chloride	ECA36	XZ1516	1.08783712810884	0.10546615135439	0.832846624066997	0.404986	10/10	F
Copper(II) chloride	ECA396	MY16	0.583224467397272	0.053173720320759	-7.83799835874977	<< 0.00001	10/10	T
Copper(II) chloride	ECA396	N2	0.731637115159778	0.0705844779765525	-3.80200991115029	0.000146	10/10	T
Copper(II) chloride	ECA396	RC301	0.783279370583147	0.0771497338457515	-2.80909108319351	0.004995	10/10	T
Copper(II) chloride	ECA396	XZ1516	0.747507862718226	0.0745328393195475	-3.387662936055	0.000712	10/10	T
Copper(II) chloride	MY16	N2	1.25446917277806	0.107461103443844	2.3680119096398	0.017936	10/10	T
Copper(II) chloride	MY16	RC301	1.34301527862617	0.118409758133802	2.89684975319825	0.003792	10/10	T
Copper(II) chloride	MY16	XZ1516	1.28168124710901	0.114710757714592	2.45557829728452	0.014112	10/10	T
Copper(II) chloride	N2	RC301	1.07058452114214	0.100321151506114	0.703585635555995	0.481736	10/10	F
Copper(II) chloride	N2	XZ1516	1.02169210286029	0.0970536233259777	0.223506368097427	0.823154	10/10	F
Copper(II) chloride	RC301	XZ1516	0.954331099211398	0.0927018620192202	-0.492642755968951	0.622295	10/10	F
Methylmercury chloride	CB4855	CB4856	0.994487148392387	0.146108693630806	-0.0377311676028217	0.969905	10/10	F
Methylmercury chloride	CB4855	ECA36	0.92331256234555	0.131982435907569	-0.58104275108361	0.561269	10/10	F
Methylmercury chloride	CB4855	ECA396	0.720289721395276	0.101879762401075	-2.7454940217035	0.00609	10/10	T
Methylmercury chloride	CB4855	MY16	1.24163962957338	0.199194910283719	1.213081344444	0.225225	10/10	F
Methylmercury chloride	CB4855	N2	0.854245126434871	0.118716980059203	-1.22775085326836	0.219668	10/10	F
Methylmercury chloride	CB4855	RC301	0.66572635777424	0.0932652516765013	-3.58411773106255	0.000345	10/10	T
Methylmercury chloride	CB4855	XZ1516	0.617352376308695	0.0856004744850787	-4.47015774145044	0.000008	10/10	T
Methylmercury chloride	CB4856	ECA36	0.928430863926304	0.129794168459733	-0.551404866050661	0.581411	10/10	F
Methylmercury chloride	CB4856	ECA396	0.724282583801754	0.0998501405906867	-2.76131224820692	0.005803	10/10	T
Methylmercury chloride	CB4856	MY16	1.24852254911541	0.195728196387353	1.26973299556479	0.20431	10/10	F
Methylmercury chloride	CB4856	N2	0.858980558789301	0.116614670442824	-1.20927702042292	0.226683	10/10	F
Methylmercury chloride	CB4856	RC301	0.669416752997164	0.0919034054560886	-3.59707287626886	0.000329	10/10	T
Methylmercury chloride	CB4856	XZ1516	0.620774614640984	0.0843496038991614	-4.49587630325299	0.000007	10/10	T
Methylmercury chloride	ECA36	ECA396	0.780114720377548	0.104412951361337	-2.10591958905084	0.035321	10/10	T
Methylmercury chloride	ECA36	MY16	1.34476631230832	0.20727355841013	1.66333957381163	0.096383	10/10	F
Methylmercury chloride	ECA36	N2	0.925196040076371	0.121327686679446	-0.616544846200394	0.537597	10/10	F
Methylmercury chloride	ECA36	RC301	0.721019495373325	0.0953716381689334	-2.92519358986486	0.003477	10/10	T
Methylmercury chloride	ECA36	XZ1516	0.668627723141116	0.0873418720526968	-3.79396810568651	0.000152	10/10	T
Methylmercury chloride	ECA396	MY16	1.72380584186067	0.262839462644143	2.7537944058295	0.005938	10/10	T
Methylmercury chloride	ECA396	N2	1.18597433929795	0.153514333913811	1.2114460881703	0.225851	10/10	F
Methylmercury chloride	ECA396	RC301	0.924248032423202	0.120863718743245	-0.626755227825822	0.530883	10/10	F
Methylmercury chloride	ECA396	XZ1516	0.857088971244542	0.110621158308392	-1.29189597126661	0.196525	10/10	F
Methylmercury chloride	MY16	N2	0.687997633200857	0.103686719408859	-3.00908707091841	0.002649	10/10	T
Methylmercury chloride	MY16	RC301	0.536167130879177	0.0815695624822353	-5.68634739486116	<< 0.00001	10/10	T
Methylmercury chloride	MY16	XZ1516	0.497207371289217	0.0751405533884777	-6.69136180181344	<< 0.00001	10/10	T
Methylmercury chloride	N2	RC301	0.779315371165886	0.099533520763861	-2.21718901472077	0.026709	10/10	T
Methylmercury chloride	N2	XZ1516	0.722687618816357	0.0909693797317959	-3.04841455444942	0.002327	10/10	T
Methylmercury chloride	RC301	XZ1516	0.927336538653394	0.117588667508529	-0.617946124283922	0.536673	10/10	F
Paraquat	CB4855	CB4856	0.623983499452719	0.0844445047149809	-4.45282380205107	0.000009	10/10	T
Paraquat	CB4855	ECA36	0.577827424007485	0.0774170414929277	-5.45322538618428	<< 0.00001	10/10	T
Paraquat	CB4855	ECA396	0.882638937428078	0.122038770592941	-0.961670311833761	0.336315	10/10	F
Paraquat	CB4855	MY16	0.883194092398919	0.122922483592077	-0.950240380667103	0.342089	10/10	F
Paraquat	CB4855	N2	0.760750440672367	0.103263806999053	-2.31687719328252	0.020597	10/10	T
Paraquat	CB4855	RC301	0.918496301119434	0.130284416010683	-0.625582869971819	0.53165	10/10	F
Paraquat	CB4855	XZ1516	0.864053829397744	0.120032179631605	-1.13258103801408	0.257507	10/10	F
Paraquat	CB4856	ECA36	0.926029974373174	0.107418944730765	-0.688612477177321	0.491136	10/10	F
Paraquat	CB4856	ECA396	1.41452288113743	0.170922460009259	2.42521012811878	0.015375	10/10	T
Paraquat	CB4856	MY16	1.41541257609143	0.173288904079639	2.39722547902154	0.016598	10/10	T
Paraquat	CB4856	N2	1.21918358632817	0.143819619591622	1.52401728603193	0.12764	10/10	F
Paraquat	CB4856	RC301	1.47198812456583	0.184051876705577	2.56442983909836	0.010397	10/10	T
Paraquat	CB4856	XZ1516	1.38473826656568	0.16927639376476	2.27284063660017	0.023127	10/10	T
Paraquat	ECA36	ECA396	1.52751306143726	0.18214154840188	2.89617095092078	0.003813	10/10	T
Paraquat	ECA36	MY16	1.52847382402445	0.184847439698871	2.85897291780385	0.004288	10/10	T
Paraquat	ECA36	N2	1.31657032716833	0.153163676517747	2.06687600066617	0.038856	10/10	T
Paraquat	ECA36	RC301	1.58956855102041	0.196340830743385	3.00278117795563	0.002704	10/10	T
Paraquat	ECA36	XZ1516	1.49534929201725	0.180599313922358	2.74280827129944	0.006138	10/10	T
Paraquat	ECA396	MY16	1.00062897176558	0.125786145632491	0.00500032624749355	0.996011	10/10	F
Paraquat	ECA396	N2	0.861904464456461	0.104384463948013	-1.32295104386718	0.185982	10/10	F
Paraquat	ECA396	RC301	1.04062517771518	0.133274980849489	0.304822236373555	0.760529	10/10	F
Paraquat	ECA396	XZ1516	0.978943702524059	0.122985376523785	-0.171209765511176	0.864074	10/10	F
Paraquat	MY16	N2	0.861362691643495	0.105876760726878	-1.30942151426541	0.190521	10/10	F
Paraquat	MY16	RC301	1.03997106527811	0.134756841075432	0.296616223407406	0.766786	10/10	F
Paraquat	MY16	XZ1516	0.978328361607145	0.123486847178087	-0.175497543974066	0.860704	10/10	F
Paraquat	N2	RC301	1.20735559522995	0.151363266795697	1.36992019014647	0.170844	10/10	F
Paraquat	N2	XZ1516	1.13579142804581	0.139500133681138	0.973414321997647	0.330449	10/10	F
Paraquat	RC301	XZ1516	0.940726520449415	0.12172292794608	-0.486954105941661	0.626337	10/10	F
Silver nitrate	CB4855	CB4856	1.31219423363099	0.13304982227931	2.34644607773776	0.019002	10/10	T
Silver nitrate	CB4855	ECA36	1.24342766991945	0.128024207071231	1.90141907915908	0.057318	10/10	F
Silver nitrate	CB4855	ECA396	0.996727920213887	0.0924147901241733	-0.0354064515183868	0.971757	10/10	F
Silver nitrate	CB4855	MY16	4.19329935743687	0.494421610766	6.45865651481038	<< 0.00001	10/10	T
Silver nitrate	CB4855	N2	1.56243626728284	0.154815021549886	3.6329566837389	0.000284	10/10	T
Silver nitrate	CB4855	RC301	1.7509902777491	0.1903411002986	3.94549719724732	0.000081	10/10	T
Silver nitrate	CB4855	XZ1516	0.854705664331718	0.075672383111284	-1.92004440318222	0.054923	10/10	F
Silver nitrate	CB4856	ECA36	0.947594218943291	0.10695257392099	-0.489990835521383	0.624167	10/10	F
Silver nitrate	CB4856	ECA396	0.75958870620535	0.0789146297713298	-3.04647306198214	0.00233	10/10	T
Silver nitrate	CB4856	MY16	3.19563922014314	0.401533504129179	5.46813453314415	<< 0.00001	10/10	T
Silver nitrate	CB4856	N2	1.19070502463603	0.129654273379247	1.4708734210264	0.141403	10/10	F
Silver nitrate	CB4856	RC301	1.33439869866209	0.158099633434289	2.11511368747782	0.034481	10/10	T
Silver nitrate	CB4856	XZ1516	0.651356058749511	0.0652657300772345	-5.34191436819766	<< 0.00001	10/10	T
Silver nitrate	ECA36	ECA396	0.801597024359651	0.084491972029522	-2.3481872996292	0.018913	10/10	T
Silver nitrate	ECA36	MY16	3.37237095400049	0.42913154678233	5.52830704661255	<< 0.00001	10/10	T
Silver nitrate	ECA36	N2	1.25655581348295	0.138731193192248	1.84930157075361	0.064487	10/10	F
Silver nitrate	ECA36	RC301	1.40819632706302	0.169009667973307	2.41522471440797	0.01577	10/10	T
Silver nitrate	ECA36	XZ1516	0.687378675099844	0.069792877674896	-4.47927260366575	0.000008	10/10	T
Silver nitrate	ECA396	MY16	4.20706521047092	0.502946538705726	6.37655290107756	<< 0.00001	10/10	T
Silver nitrate	ECA396	N2	1.56756546655938	0.158799189335501	3.57410808540252	0.000356	10/10	T
Silver nitrate	ECA396	RC301	1.75673846617375	0.19584226174646	3.86402025500213	0.000113	10/10	T
Silver nitrate	ECA396	XZ1516	0.857511510411294	0.0783676686503434	-1.81820503330848	0.069107	10/10	F
Silver nitrate	MY16	N2	0.372603082704277	0.045985118911251	-13.6434771106402	<< 0.00001	10/10	T
Silver nitrate	MY16	RC301	0.417568632357166	0.0552940904424413	-10.5333384269901	<< 0.00001	10/10	T
Silver nitrate	MY16	XZ1516	0.203826531682239	0.0237347632988955	-33.5446137924962	<< 0.00001	10/10	T
Silver nitrate	N2	RC301	1.12067948908672	0.130549080554586	0.924399379712676	0.355334	10/10	F
Silver nitrate	N2	XZ1516	0.547033938106222	0.0532040339771254	-8.51375409031065	<< 0.00001	10/10	T
Silver nitrate	RC301	XZ1516	0.48812701886069	0.0528174592091249	-9.69135942553777	<< 0.00001	10/10	T
Nickel chloride	CB4855	CB4856	1.32345365994196	0.125474453950364	2.57784473060876	0.009991	10/10	T
Nickel chloride	CB4855	ECA36	1.00535086912101	0.0943721184934472	0.0566996821352415	0.954788	10/10	F
Nickel chloride	CB4855	ECA396	1.20368963381453	0.110804935267917	1.83827221524048	0.066126	10/10	F
Nickel chloride	CB4855	MY16	1.39208843630879	0.132455272800052	2.96015725172878	0.0031	10/10	T
Nickel chloride	CB4855	N2	0.98370332720391	0.0917819634403627	-0.1775585549189	0.859082	10/10	F
Nickel chloride	CB4855	RC301	0.71212384464792	0.0570616172904835	-5.04500518950574	<< 0.00001	10/10	T
Nickel chloride	CB4855	XZ1516	1.81300818635532	0.194208410327985	4.18626662451071	0.000029	10/10	T
Nickel chloride	CB4856	ECA36	0.759641912331936	0.056170199893784	-4.27910329894807	0.000019	10/10	T
Nickel chloride	CB4856	ECA396	0.909506445331318	0.0652608329134845	-1.38664418807906	0.165658	10/10	F
Nickel chloride	CB4856	MY16	1.05186035480067	0.0783839849340887	0.66161926883759	0.508268	10/10	F
Nickel chloride	CB4856	N2	0.743285055592391	0.0549489302498589	-4.67188247778979	0.000003	10/10	T
Nickel chloride	CB4856	RC301	0.538079923916	0.0300379181013576	-15.3778991781432	<< 0.00001	10/10	T
Nickel chloride	CB4856	XZ1516	1.36990681368839	0.120266665732473	3.07572186719824	0.00212	10/10	T
Nickel chloride	ECA36	ECA396	1.19728312849317	0.0824902622080667	2.39159293730408	0.01684	10/10	T
Nickel chloride	ECA36	MY16	1.38467919913961	0.0979284510608481	3.92816586980008	0.000088	10/10	T
Nickel chloride	ECA36	N2	0.978467674737254	0.0700560255000325	-0.307358647725968	0.758593	10/10	F
Nickel chloride	ECA36	RC301	0.708333644024737	0.0371606118171391	-7.84880392740847	<< 0.00001	10/10	T
Nickel chloride	ECA36	XZ1516	1.80335865023965	0.150081224450026	5.35282579938676	<< 0.00001	10/10	T
Nickel chloride	ECA396	MY16	1.15651775773562	0.0796182623572447	1.96585247029542	0.049412	10/10	T
Nickel chloride	ECA396	N2	0.817240009026681	0.0566738778028418	-3.22476594259366	0.001275	10/10	T
Nickel chloride	ECA396	RC301	0.591617493947486	0.0291546600501951	-14.0074521654312	<< 0.00001	10/10	T
Nickel chloride	ECA396	XZ1516	1.50620902217945	0.123551710225799	4.09714297968288	0.000043	10/10	T
Nickel chloride	MY16	N2	0.706638530675725	0.0508937317989695	-5.76419647282017	<< 0.00001	10/10	T
Nickel chloride	MY16	RC301	0.511550721975797	0.0269826434073171	-18.1023508575793	<< 0.00001	10/10	T
Nickel chloride	MY16	XZ1516	1.30236566806246	0.105104002228962	2.87682354287306	0.004047	10/10	T
Nickel chloride	N2	RC301	0.723921354085555	0.0381583693248981	-7.23507452752458	<< 0.00001	10/10	T
Nickel chloride	N2	XZ1516	1.84304366592786	0.157482995916367	5.35323614478076	<< 0.00001	10/10	T
Nickel chloride	RC301	XZ1516	2.54591697775784	0.177484232664088	8.71016514849342	<< 0.00001	10/10	T
Zinc chloride	CB4855	CB4856	1.16316477899331	0.0893218606053332	1.82670600329579	0.067866	10/10	F
Zinc chloride	CB4855	ECA36	0.968402010735327	0.0657486763826701	-0.480587458229067	0.630853	10/10	F
Zinc chloride	CB4855	ECA396	1.40707921687285	0.107789539490785	3.77661152275031	0.000163	10/10	T
Zinc chloride	CB4855	MY16	1.00584311476826	0.0687240190586879	0.0850228908072609	0.93225	10/10	F
Zinc chloride	CB4855	N2	0.948560512360963	0.067843758262827	-0.758205160742423	0.448401	10/10	F
Zinc chloride	CB4855	RC301	1.14167365714308	0.0783892989229249	1.80730863893014	0.070837	10/10	F
Zinc chloride	CB4855	XZ1516	1.15469232473045	0.0792597175988761	1.95171430604041	0.051087	10/10	F
Zinc chloride	CB4856	ECA36	0.832557887089268	0.0641317769132269	-2.61090711921625	0.009086	10/10	T
Zinc chloride	CB4856	ECA396	1.20969895433959	0.101695876905524	2.06202021871941	0.039312	10/10	T
Zinc chloride	CB4856	MY16	0.864746881038466	0.0669235021763702	-2.02101077443748	0.043388	10/10	T
Zinc chloride	CB4856	N2	0.815499686279976	0.0653650752889228	-2.82261303768881	0.004802	10/10	T
Zinc chloride	CB4856	RC301	0.981523579256902	0.0762060279247986	-0.242453533483342	0.808449	10/10	F
Zinc chloride	CB4856	XZ1516	0.992716032658593	0.0770421476368657	-0.0945452270585672	0.924684	10/10	F
Zinc chloride	ECA36	ECA396	1.45299080472213	0.111727809837116	4.05441407454891	0.000052	10/10	T
Zinc chloride	ECA36	MY16	1.03866276981861	0.0712086902673836	0.542950160625492	0.587214	10/10	F
Zinc chloride	ECA36	N2	0.979511093374024	0.0702846493629307	-0.29151325092592	0.770684	10/10	F
Zinc chloride	ECA36	RC301	1.17892532696848	0.0812284817947946	2.20274124315772	0.027706	10/10	T
Zinc chloride	ECA36	XZ1516	1.19236878066132	0.0821351726312024	2.34209991284827	0.019256	10/10	T
Zinc chloride	ECA396	MY16	0.714844695811576	0.055224734659441	-5.16354321930046	<< 0.00001	10/10	T
Zinc chloride	ECA396	N2	0.674134406212809	0.05388184866343	-6.04778050253421	<< 0.00001	10/10	T
Zinc chloride	ECA396	RC301	0.811378381154958	0.0628323674052338	-3.0019817274835	0.00271	10/10	T
Zinc chloride	ECA396	XZ1516	0.820630644589211	0.0634942799572738	-2.82496872996259	0.004767	10/10	T
Zinc chloride	MY16	N2	0.943050162031981	0.068049114543847	-0.836893152097128	0.402735	10/10	F
Zinc chloride	MY16	RC301	1.13504147951155	0.0786831218931693	1.71626997331022	0.08624	10/10	F
Zinc chloride	MY16	XZ1516	1.14798451943122	0.0795621457068983	1.85998653148934	0.063008	10/10	F
Zinc chloride	N2	RC301	1.20358547743197	0.0872241044368783	2.33405064742504	0.019674	10/10	T
Zinc chloride	N2	XZ1516	1.21731013433864	0.0881931759236682	2.46402436540804	0.013807	10/10	T
Zinc chloride	RC301	XZ1516	1.01140314266333	0.0704246955796341	0.161919658572572	0.871383	10/10	F
Aldicarb	CB4855	CB4856	0.751924664620852	0.042641483617468	-5.81769944039951	<< 0.00001	10/10	T
Aldicarb	CB4855	ECA36	0.804697746556109	0.0477848843459303	-4.08711365774237	0.000045	10/10	T
Aldicarb	CB4855	ECA396	0.883051373973235	0.0552157145060245	-2.11803156172153	0.034247	10/10	T
Aldicarb	CB4855	MY16	1.24998759140307	0.0820770415777591	3.04576756907393	0.002339	10/10	T
Aldicarb	CB4855	N2	0.821463112965965	0.0473099744366236	-3.77376841057488	0.000164	10/10	T
Aldicarb	CB4855	RC301	1.08295506897971	0.0688584058198558	1.20471956897654	0.228399	10/10	F
Aldicarb	CB4855	XZ1516	0.834738046871137	0.0521767163628745	-3.1673505856427	0.001552	10/10	T
Aldicarb	CB4856	ECA36	1.07018400169366	0.0564267055254151	1.2438082471792	0.213659	10/10	F
Aldicarb	CB4856	ECA396	1.17438809434254	0.0662457384609994	2.63244245432037	0.008517	10/10	T
Aldicarb	CB4856	MY16	1.66238407943881	0.0998590662964868	6.63318919357966	<< 0.00001	10/10	T
Aldicarb	CB4856	N2	1.09248060559388	0.0554558055901998	1.66764515652849	0.095482	10/10	F
Aldicarb	CB4856	RC301	1.44024410946245	0.0830410610379412	5.30152317371405	<< 0.00001	10/10	T
Aldicarb	CB4856	XZ1516	1.11013521187264	0.0624331918880153	1.76404903452944	0.077817	10/10	F
Aldicarb	ECA36	ECA396	1.09737025827705	0.0648252059220835	1.50204317737271	0.133182	10/10	F
Aldicarb	ECA36	MY16	1.55336285798324	0.0973766437496307	5.682706208339	<< 0.00001	10/10	T
Aldicarb	ECA36	N2	1.02083436480543	0.0548992841660231	0.379501574964485	0.70434	10/10	F
Aldicarb	ECA36	RC301	1.3457911043177	0.0811737320776352	4.25988919650732	0.000021	10/10	T
Aldicarb	ECA36	XZ1516	1.03733115998347	0.0610744597195235	0.61124011829025	0.541083	10/10	F
Aldicarb	ECA396	MY16	1.41553212898456	0.0927071949752181	4.48219934920515	0.000008	10/10	T
Aldicarb	ECA396	N2	0.93025517787243	0.0533323724275729	-1.30773897640286	0.191054	10/10	F
Aldicarb	ECA396	RC301	1.22637832961747	0.0776779152330076	2.91432035654424	0.003589	10/10	T
Aldicarb	ECA396	XZ1516	0.945288203465768	0.0587615358791282	-0.931081798930067	0.35188	10/10	F
Aldicarb	MY16	N2	0.657177014088515	0.0398365788392046	-8.60573362223818	<< 0.00001	10/10	T
Aldicarb	MY16	RC301	0.866372655559025	0.0572716508850012	-2.33321970601637	0.019697	10/10	T
Aldicarb	MY16	XZ1516	0.667797066636613	0.0440005473139406	-7.54997275359199	<< 0.00001	10/10	T
Aldicarb	N2	RC301	1.31832464767603	0.0770189660586307	4.13306830727515	0.000037	10/10	T
Aldicarb	N2	XZ1516	1.01616010956017	0.0582370391166483	0.27748851599075	0.781423	10/10	F
Aldicarb	RC301	XZ1516	0.770796564678878	0.0489244780117234	-4.68484171187682	0.000003	10/10	T
Methomyl	CB4855	CB4856	0.566896330181396	0.0396921802100469	-10.9115616105405	<< 0.00001	10/10	T
Methomyl	CB4855	ECA36	0.658913612397662	0.0464117889633993	-7.34913252043184	<< 0.00001	10/10	T
Methomyl	CB4855	ECA396	0.775480115519766	0.0582859737916363	-3.85203969110748	0.00012	10/10	T
Methomyl	CB4855	MY16	0.863254420899661	0.0665425912686938	-2.05500832614364	0.039989	10/10	T
Methomyl	CB4855	N2	0.669493532764931	0.0496101061164953	-6.66207942508667	<< 0.00001	10/10	T
Methomyl	CB4855	RC301	0.757558179604901	0.0556801464310141	-4.35418790960754	0.000014	10/10	T
Methomyl	CB4855	XZ1516	0.864193351066561	0.0662242994042263	-2.05070722008683	0.040406	10/10	T
Methomyl	CB4856	ECA36	1.16231765371778	0.0685561085477192	2.36766142589322	0.017982	10/10	T
Methomyl	CB4856	ECA396	1.36793991111501	0.0884658683323956	4.15911716067197	0.000033	10/10	T
Methomyl	CB4856	MY16	1.52277299206265	0.101935566479362	5.12846506982909	<< 0.00001	10/10	T
Methomyl	CB4856	N2	1.18098053757149	0.0742822473416688	2.43639017461402	0.014909	10/10	T
Methomyl	CB4856	RC301	1.33632577822915	0.0836111487257376	4.02249919245058	0.000059	10/10	T
Methomyl	CB4856	XZ1516	1.52442925638632	0.101361228959174	5.17386442302859	<< 0.00001	10/10	T
Methomyl	ECA36	ECA396	1.17690711032352	0.076791082416966	2.30374549694376	0.021324	10/10	T
Methomyl	ECA36	MY16	1.3101177523992	0.088410995891031	3.50768305767561	0.000461	10/10	T
Methomyl	ECA36	N2	1.01605661222989	0.0646282958535397	0.24844554568299	0.803811	10/10	F
Methomyl	ECA36	RC301	1.149707890915	0.0726418921769223	2.06090296423421	0.039422	10/10	T
Methomyl	ECA36	XZ1516	1.31154271941951	0.087902171492469	3.54419821637966	0.000402	10/10	T
Methomyl	ECA396	MY16	1.1131870484146	0.080609029548781	1.40414850604427	0.160407	10/10	F
Methomyl	ECA396	N2	0.863327787993895	0.0593659411208538	-2.30219902903375	0.021411	10/10	T
Methomyl	ECA396	RC301	0.976889238606907	0.0668882653894299	-0.34551294249507	0.72974	10/10	F
Methomyl	ECA396	XZ1516	1.11439782113218	0.0802214681257087	1.42602502553206	0.153994	10/10	F
Methomyl	MY16	N2	0.775546022767195	0.0550448800817963	-4.077654032478	0.000047	10/10	T
Methomyl	MY16	RC301	0.877560729796661	0.0619775027778931	-1.97554378146084	0.048324	10/10	T
Methomyl	MY16	XZ1516	1.00108766331706	0.0741073763937861	0.0146768563398844	0.988291	10/10	F
Methomyl	N2	RC301	1.13153920468249	0.0756336317486545	1.73916287822357	0.082137	10/10	F
Methomyl	N2	XZ1516	1.29081657816401	0.0911207886967788	3.19155027434798	0.001434	10/10	T
Methomyl	RC301	XZ1516	1.1407616924119	0.0800741117419183	1.75789264906959	0.078896	10/10	F
Pyraclostrobin	CB4855	CB4856	0.492918409500494	0.0779163923121877	-6.50802193802534	<< 0.00001	10/10	T
Pyraclostrobin	CB4855	ECA36	0.403072668680624	0.061536890818909	-9.70031672669353	<< 0.00001	10/10	T
Pyraclostrobin	CB4855	ECA396	1.33019150408956	0.231404555173954	1.42690148792165	0.153766	10/10	F
Pyraclostrobin	CB4855	MY16	0.732567624289887	0.119264531824869	-2.24234625012252	0.025049	10/10	T
Pyraclostrobin	CB4855	N2	0.388101779256022	0.0564687268345587	-10.8360548403492	<< 0.00001	10/10	T
Pyraclostrobin	CB4855	RC301	0.443210429142124	0.0706308612824705	-7.88309190555011	<< 0.00001	10/10	T
Pyraclostrobin	CB4855	XZ1516	0.662944676422589	0.104727633982458	-3.21839910595009	0.00131	10/10	T
Pyraclostrobin	CB4856	ECA36	0.817726952192928	0.115521667298326	-1.57782563279983	0.114765	10/10	F
Pyraclostrobin	CB4856	ECA396	2.69860382256271	0.444624929173964	3.82030720976086	0.000137	10/10	T
Pyraclostrobin	CB4856	MY16	1.48618434647683	0.22665515792684	2.14503985227531	0.032071	10/10	T
Pyraclostrobin	CB4856	N2	0.787355010029572	0.1051644414048	-2.022023671974	0.043308	10/10	T
Pyraclostrobin	CB4856	RC301	0.899155764117754	0.133651750546422	-0.754529854416085	0.450621	10/10	F
Pyraclostrobin	CB4856	XZ1516	1.34493795249886	0.198105116178661	1.74118649307259	0.081806	10/10	F
Pyraclostrobin	ECA36	ECA396	3.30012825837007	0.522412946708966	4.40289290849344	0.000011	10/10	T
Pyraclostrobin	ECA36	MY16	1.81745794545633	0.266625759669053	3.06593761409623	0.002199	10/10	T
Pyraclostrobin	ECA36	N2	0.9628580884097	0.121686626896068	-0.305225911324036	0.760226	10/10	F
Pyraclostrobin	ECA36	RC301	1.09957946440001	0.156930280219508	0.634545890447172	0.525798	10/10	F
Pyraclostrobin	ECA36	XZ1516	1.6447274348633	0.232918502377694	2.7680387272018	0.005692	10/10	T
Pyraclostrobin	ECA396	MY16	0.550723427444597	0.092951474806146	-4.83345286874025	0.000001	10/10	T
Pyraclostrobin	ECA396	N2	0.291763838562219	0.0441781256841101	-16.0313763988525	<< 0.00001	10/10	T
Pyraclostrobin	ECA396	RC301	0.333192948368345	0.055447610463498	-12.0258933803942	<< 0.00001	10/10	T
Pyraclostrobin	ECA396	XZ1516	0.498382882753664	0.0825723026012604	-6.07488348325022	<< 0.00001	10/10	T
Pyraclostrobin	MY16	N2	0.529782871079278	0.0737813983298864	-6.37311218768611	<< 0.00001	10/10	T
Pyraclostrobin	MY16	RC301	0.605009577882655	0.0930784351817738	-4.24362980905259	0.000023	10/10	T
Pyraclostrobin	MY16	XZ1516	0.904960381050435	0.138027237504042	-0.688556988230543	0.491183	10/10	F
Pyraclostrobin	N2	RC301	1.14199535490856	0.154287210756378	0.920331336683328	0.357511	10/10	F
Pyraclostrobin	N2	XZ1516	1.70817221630221	0.228701440660778	3.09649215263407	0.001986	10/10	T
Pyraclostrobin	RC301	XZ1516	1.49577860274132	0.222247810740857	2.23074684555343	0.025809	10/10	T
Triphenyl phosphate	CB4855	CB4856	0.51931216773919	0.0510681075829048	-9.41268151517958	<< 0.00001	10/10	T
Triphenyl phosphate	CB4855	ECA36	0.455437616850559	0.0449997509459842	-12.1014532681105	<< 0.00001	10/10	T
Triphenyl phosphate	CB4855	ECA396	0.678713123532379	0.0695062179374111	-4.62241920222063	0.000004	10/10	T
Triphenyl phosphate	CB4855	MY16	1.41618462491259	0.164221823068366	2.5342833073978	0.011324	10/10	T
Triphenyl phosphate	CB4855	N2	0.398359330097571	0.036010694402592	-16.7072776541383	<< 0.00001	10/10	T
Triphenyl phosphate	CB4855	RC301	0.706480590410433	0.0767968894449928	-3.82202211197377	0.000135	10/10	T
Triphenyl phosphate	CB4855	XZ1516	0.411379121106842	0.0404198689539139	-14.5626617336215	<< 0.00001	10/10	T
Triphenyl phosphate	CB4856	ECA36	0.877001628583619	0.0810361637368548	-1.51782075735703	0.129176	10/10	F
Triphenyl phosphate	CB4856	ECA396	1.30694631417388	0.1258464000058	2.43905518282389	0.01479	10/10	T
Triphenyl phosphate	CB4856	MY16	2.72703917390943	0.302251217889231	5.71391965256647	<< 0.00001	10/10	T
Triphenyl phosphate	CB4856	N2	0.767090306841484	0.0639550547979715	-3.64177145800685	0.000276	10/10	T
Triphenyl phosphate	CB4856	RC301	1.36041601622022	0.140281225026591	2.56923915621564	0.010245	10/10	T
Triphenyl phosphate	CB4856	XZ1516	0.792161529543529	0.0728312685724354	-2.85369834317471	0.004354	10/10	T
Triphenyl phosphate	ECA36	ECA396	1.490243885048	0.143815158664945	3.40884708954883	0.000662	10/10	T
Triphenyl phosphate	ECA36	MY16	3.10950297585384	0.345740291613264	6.10140914155726	<< 0.00001	10/10	T
Triphenyl phosphate	ECA36	N2	0.874673754118741	0.0731110423006025	-1.71419038680873	0.086608	10/10	F
Triphenyl phosphate	ECA36	RC301	1.55121264531438	0.160423519420773	3.43598399601627	0.000599	10/10	T
Triphenyl phosphate	ECA36	XZ1516	0.903261184158678	0.0832877725557704	-1.16150081666003	0.245541	10/10	F
Triphenyl phosphate	ECA396	MY16	2.08657321600329	0.236061862757224	4.60291723242381	0.000004	10/10	T
Triphenyl phosphate	ECA396	N2	0.586933295210648	0.0518146251221766	-7.97200990676587	<< 0.00001	10/10	T
Triphenyl phosphate	ECA396	RC301	1.04091193453508	0.111198708278089	0.367917354154529	0.712964	10/10	F
Triphenyl phosphate	ECA396	XZ1516	0.60611634996213	0.05855518220753	-6.72670863941428	<< 0.00001	10/10	T
Triphenyl phosphate	MY16	N2	0.28129053450369	0.0292573210206818	-24.5651153428662	<< 0.00001	10/10	T
Triphenyl phosphate	MY16	RC301	0.498861926603698	0.0599103895548899	-8.36479410532224	<< 0.00001	10/10	T
Triphenyl phosphate	MY16	XZ1516	0.290484103463722	0.0322526527179781	-21.9986834180863	<< 0.00001	10/10	T
Triphenyl phosphate	N2	RC301	1.77347569652101	0.169274610097978	4.56935447125423	0.000005	10/10	T
Triphenyl phosphate	N2	XZ1516	1.03268353475261	0.0857927803693782	0.380959034220521	0.703264	10/10	F
Triphenyl phosphate	RC301	XZ1516	0.58229359262064	0.0599804728930321	-6.96403991552865	<< 0.00001	10/10	T
Arsenic trioxide	CB4855	CB4856	1.32154800922919	0.127835038916488	2.51533548199761	0.011959	10/10	T
Arsenic trioxide	CB4855	ECA36	0.741703845145622	0.0577153817609467	-4.4753434348615	0.000008	10/10	T
Arsenic trioxide	CB4855	ECA396	1.06629727711077	0.0944478016282177	0.701946217570461	0.482783	10/10	F
Arsenic trioxide	CB4855	MY16	2.35826234436388	0.315695604781409	4.30244299823037	0.000018	10/10	T
Arsenic trioxide	CB4855	N2	0.859964629657911	0.0713668632567085	-1.96219034929948	0.04986	10/10	T
Arsenic trioxide	CB4855	RC301	0.894720854381721	0.0730185597708808	-1.44181350534201	0.14949	10/10	F
Arsenic trioxide	CB4855	XZ1516	0.848228162512409	0.0697915481337791	-2.17464494693066	0.029757	10/10	T
Arsenic trioxide	CB4856	ECA36	0.561238668565837	0.0499499658603121	-8.784016642998	<< 0.00001	10/10	T
Arsenic trioxide	CB4856	ECA396	0.806854741306527	0.0787611260536628	-2.45229173795555	0.014268	10/10	T
Arsenic trioxide	CB4856	MY16	1.78446967336386	0.249110610594336	3.1490817331797	0.001659	10/10	T
Arsenic trioxide	CB4856	N2	0.650725228029739	0.0602205721102935	-5.79992450637246	<< 0.00001	10/10	T
Arsenic trioxide	CB4856	RC301	0.677024858827172	0.0624043940623785	-5.17551922465567	<< 0.00001	10/10	T
Arsenic trioxide	CB4856	XZ1516	0.641844379915604	0.0594401471537574	-6.02548340194941	<< 0.00001	10/10	T
Arsenic trioxide	ECA36	ECA396	1.43763212782242	0.113618272601219	3.85177593183833	0.00012	10/10	T
Arsenic trioxide	ECA36	MY16	3.1795201815367	0.41127533742954	5.29941862101103	<< 0.00001	10/10	T
Arsenic trioxide	ECA36	N2	1.15944475047055	0.0836677446713875	1.90568959515738	0.056814	10/10	F
Arsenic trioxide	ECA36	RC301	1.20630472693054	0.0863946226269448	2.3879348118849	0.017023	10/10	T
Arsenic trioxide	ECA36	XZ1516	1.14362109359953	0.0825100146904679	1.74065044271672	0.081877	10/10	F
Arsenic trioxide	ECA396	MY16	2.21163684367065	0.298768275887087	4.05544009006016	0.000052	10/10	T
Arsenic trioxide	ECA396	N2	0.806496132099354	0.0662611618869833	-2.92032108085716	0.00353	10/10	T
Arsenic trioxide	ECA396	RC301	0.839091380600771	0.0695895653602128	-2.31225211087792	0.020851	10/10	T
Arsenic trioxide	ECA396	XZ1516	0.795489382483241	0.0661487888185131	-3.09167591983971	0.002014	10/10	T
Arsenic trioxide	MY16	N2	0.364660289688796	0.0481322069190681	-13.1998873722847	<< 0.00001	10/10	T
Arsenic trioxide	MY16	RC301	0.379398355115179	0.0497550179031764	-12.4731468510878	<< 0.00001	10/10	T
Arsenic trioxide	MY16	XZ1516	0.359683546039579	0.0473332381296211	-13.5278396167811	<< 0.00001	10/10	T
Arsenic trioxide	N2	RC301	1.04041587703164	0.0796929778303082	0.507144771496602	0.612101	10/10	F
Arsenic trioxide	N2	XZ1516	0.986352383876334	0.0756487830384435	-0.1804076096866	0.856848	10/10	F
Arsenic trioxide	RC301	XZ1516	0.948036651161507	0.0724807446137465	-0.716926255592544	0.473492	10/10	F
Atrazine	CB4855	CB4856	1.4444365559319	0.0905721356907866	4.90698990966944	0.000001	10/10	T
Atrazine	CB4855	ECA36	1.23973746151887	0.0734342830522937	3.26465312323064	0.001108	10/10	T
Atrazine	CB4855	ECA396	1.68137252153492	0.103270464770813	6.59794185149722	<< 0.00001	10/10	T
Atrazine	CB4855	MY16	1.51211391460347	0.0935690677724424	5.47311121928584	<< 0.00001	10/10	T
Atrazine	CB4855	N2	0.930836489562767	0.0538029738220378	-1.28549605205844	0.198716	10/10	F
Atrazine	CB4855	RC301	1.34015044128763	0.0822894419698916	4.13358546546086	0.000037	10/10	T
Atrazine	CB4855	XZ1516	1.08343258944712	0.0664377292507393	1.25580134041375	0.209283	10/10	F
Atrazine	CB4856	ECA36	0.858284468381539	0.0532501535175432	-2.66131686496965	0.007824	10/10	T
Atrazine	CB4856	ECA396	1.16403348740378	0.0745882096173211	2.19918789102679	0.027939	10/10	T
Atrazine	CB4856	MY16	1.04685381188508	0.0675188050988706	0.693937219660104	0.487774	10/10	F
Atrazine	CB4856	N2	0.644428781409664	0.0391479020064552	-9.08276562385654	<< 0.00001	10/10	T
Atrazine	CB4856	RC301	0.927801526334959	0.059442248757077	-1.21459862597216	0.224613	10/10	F
Atrazine	CB4856	XZ1516	0.750072812127169	0.0480308504145749	-5.20347205422353	<< 0.00001	10/10	T
Atrazine	ECA36	ECA396	1.35623272969018	0.0824347764114665	4.32138892343292	0.000016	10/10	T
Atrazine	ECA36	MY16	1.21970494684487	0.0746944408776934	2.94138284272882	0.003292	10/10	T
Atrazine	ECA36	N2	0.750833558278013	0.0428555399940094	-5.8141010883731	<< 0.00001	10/10	T
Atrazine	ECA36	RC301	1.08099535819925	0.0656119598118534	1.23446027875884	0.217126	10/10	F
Atrazine	ECA36	XZ1516	0.873920989787425	0.0529905810973323	-2.37927208197612	0.017408	10/10	T
Atrazine	ECA396	MY16	0.899333071782968	0.0568762018777143	-1.76993056662731	0.076838	10/10	F
Atrazine	ECA396	N2	0.553617046573956	0.0329114477937759	-13.5631515277934	<< 0.00001	10/10	T
Atrazine	ECA396	RC301	0.797057418343088	0.0501080447585846	-4.05009979205273	0.000052	10/10	T
Atrazine	ECA396	XZ1516	0.644373912128684	0.040472801623821	-8.78679195912165	<< 0.00001	10/10	T
Atrazine	MY16	N2	0.615586220438203	0.0368926801467912	-10.419784576026	<< 0.00001	10/10	T
Atrazine	MY16	RC301	0.886276112100366	0.0560994261586237	-2.02718451304786	0.04273	10/10	T
Atrazine	MY16	XZ1516	0.716501963895516	0.0453201579171679	-6.25545119729361	<< 0.00001	10/10	T
Atrazine	N2	RC301	1.43972701576957	0.0854388714809928	5.14668567301242	<< 0.00001	10/10	T
Atrazine	N2	XZ1516	1.16393437687003	0.0689633905244773	2.37712176885855	0.017509	10/10	T
Atrazine	RC301	XZ1516	0.808441019805323	0.0507209817342265	-3.77672067150493	0.000162	10/10	T
Carbaryl	CB4855	CB4856	1.0101311140942	0.0517791281569154	0.19566019079146	0.84489	10/10	F
Carbaryl	CB4855	ECA36	0.955899956499327	0.0479131036927639	-0.920417174046121	0.357435	10/10	F
Carbaryl	CB4855	ECA396	1.88493259923982	0.129995190877326	6.80742566911507	<< 0.00001	10/10	T
Carbaryl	CB4855	MY16	1.6877190136085	0.110318286096936	6.23395302755342	<< 0.00001	10/10	T
Carbaryl	CB4855	N2	0.975933910880412	0.0493900964233033	-0.487265481592245	0.626109	10/10	F
Carbaryl	CB4855	RC301	1.33277091265016	0.0806904241189666	4.1240446593704	0.000038	10/10	T
Carbaryl	CB4855	XZ1516	1.36628273030844	0.0821381373942522	4.45935033260291	0.000009	10/10	T
Carbaryl	CB4856	ECA36	0.946312754019561	0.0488223462746662	-1.09964493878282	0.271582	10/10	F
Carbaryl	CB4856	ECA396	1.86602766011229	0.126954098837417	6.8215809339198	<< 0.00001	10/10	T
Carbaryl	CB4856	MY16	1.67079202893568	0.108815374795168	6.16449679283246	<< 0.00001	10/10	T
Carbaryl	CB4856	N2	0.966145777774154	0.0505412368266572	-0.669833671501874	0.503019	10/10	F
Carbaryl	CB4856	RC301	1.31940388139145	0.0805001402508805	3.96774316660846	0.000074	10/10	T
Carbaryl	CB4856	XZ1516	1.352579592139	0.080978874350237	4.35397003191323	0.000014	10/10	T
Carbaryl	ECA36	ECA396	1.97189317399153	0.137061049321615	7.09095092151944	<< 0.00001	10/10	T
Carbaryl	ECA36	MY16	1.76558122231663	0.115997087028178	6.60000386156814	<< 0.00001	10/10	T
Carbaryl	ECA36	N2	1.02095821246237	0.0514364600425393	0.407458297966813	0.683703	10/10	F
Carbaryl	ECA36	RC301	1.39425773961848	0.0845886320718723	4.66088326482799	0.000003	10/10	T
Carbaryl	ECA36	XZ1516	1.42931561092649	0.0864420443603077	4.96651385449675	0.000001	10/10	T
Carbaryl	ECA396	MY16	0.895373667095123	0.0699625436116426	-1.49546210734776	0.134907	10/10	F
Carbaryl	ECA396	N2	0.517755335800335	0.0363413887615297	-13.2698468780081	<< 0.00001	10/10	T
Carbaryl	ECA396	RC301	0.707065554061537	0.0533992979641286	-5.48573590115817	<< 0.00001	10/10	T
Carbaryl	ECA396	XZ1516	0.724844342370361	0.0536881981601469	-5.12506783723446	<< 0.00001	10/10	T
Carbaryl	MY16	N2	0.578256156985383	0.0383120221248202	-11.0081332079153	<< 0.00001	10/10	T
Carbaryl	MY16	RC301	0.789687680178805	0.0573121411622984	-3.66959453190949	0.000247	10/10	T
Carbaryl	MY16	XZ1516	0.809543958023678	0.0579464642920356	-3.28675863666973	0.001026	10/10	T
Carbaryl	N2	RC301	1.36563644094284	0.0834651047686708	4.38071026156657	0.000012	10/10	T
Carbaryl	N2	XZ1516	1.39997464487722	0.0855418983076135	4.67577471146233	0.000003	10/10	T
Carbaryl	RC301	XZ1516	1.02514446957103	0.069824608674088	0.360108993784602	0.718793	10/10	F
Carboxin	CB4855	CB4856	1.27240591217361	0.11816310181829	2.30533819764241	0.021217	10/10	T
Carboxin	CB4855	ECA36	0.810918117577485	0.0662208295778237	-2.85532337223748	0.004329	10/10	T
Carboxin	CB4855	ECA396	1.22451530381053	0.114121425823474	1.96733700258718	0.049238	10/10	T
Carboxin	CB4855	MY16	1.42014973880955	0.138690540618124	3.02940443477253	0.002472	10/10	T
Carboxin	CB4855	N2	0.911013530849269	0.0771923401751168	-1.15278885118469	0.24909	10/10	F
Carboxin	CB4855	RC301	1.37292250331276	0.134319498911195	2.77638396759739	0.005531	10/10	T
Carboxin	CB4855	XZ1516	1.05034234740184	0.0940391800816846	0.535333755123211	0.592459	10/10	F
Carboxin	CB4856	ECA36	0.637310868975937	0.0562104654910336	-6.45234170996001	<< 0.00001	10/10	T
Carboxin	CB4856	ECA396	0.962362161394492	0.0936841116961337	-0.40175263365454	0.687895	10/10	F
Carboxin	CB4856	MY16	1.1161137536555	0.114013537890484	1.01842075777911	0.308561	10/10	F
Carboxin	CB4856	N2	0.715977128157957	0.0661524901955267	-4.29345699613964	0.000018	10/10	T
Carboxin	CB4856	RC301	1.07899726822821	0.110380225763294	0.715683155039203	0.474244	10/10	F
Carboxin	CB4856	XZ1516	0.82547741829301	0.0792692420038496	-2.20164312531858	0.027768	10/10	T
Carboxin	ECA36	ECA396	1.51003569567371	0.131378364387252	3.88218941568125	0.000106	10/10	T
Carboxin	ECA36	MY16	1.75128623719996	0.162196493430082	4.63195116806772	0.000004	10/10	T
Carboxin	ECA36	N2	1.12343467373846	0.0910352737815114	1.35589940702227	0.175235	10/10	F
Carboxin	ECA36	RC301	1.69304702109035	0.156931059397513	4.41625146577794	0.00001	10/10	T
Carboxin	ECA36	XZ1516	1.29525080847817	0.110533013082049	2.67115498117298	0.007601	10/10	T
Carboxin	ECA396	MY16	1.15976479378431	0.116436216816637	1.37212285105332	0.170129	10/10	F
Carboxin	ECA396	N2	0.743978885371474	0.0694408213029186	-3.68689640797444	0.000231	10/10	T
Carboxin	ECA396	RC301	1.12119668822464	0.112602195335454	1.07632615743934	0.281869	10/10	F
Carboxin	ECA396	XZ1516	0.857761715295277	0.0823403033894616	-1.72744426301115	0.084192	10/10	F
Carboxin	MY16	N2	0.641491179382911	0.0625526911701595	-5.73130929957677	<< 0.00001	10/10	T
Carboxin	MY16	RC301	0.966744890199833	0.102054433427832	-0.325856591263947	0.744556	10/10	F
Carboxin	MY16	XZ1516	0.739599718746768	0.0743188402242649	-3.5038259540575	0.000465	10/10	T
Carboxin	N2	RC301	1.50702756525788	0.147250427521098	3.44330114209843	0.000583	10/10	T
Carboxin	N2	XZ1516	1.15293825155668	0.102228390141691	1.49604480071247	0.134749	10/10	F
Carboxin	RC301	XZ1516	0.765041249500566	0.0769995543688991	-3.05143000404606	0.002298	10/10	T
Chlorpyrifos	CB4855	CB4856	1.24001882689095	0.0970073799584713	2.47423265110041	0.013426	10/10	T
Chlorpyrifos	CB4855	ECA36	1.25188409246635	0.0920140579104951	2.73745227833951	0.006241	10/10	T
Chlorpyrifos	CB4855	ECA396	2.24168715137387	0.191433134570385	6.48627080238992	<< 0.00001	10/10	T
Chlorpyrifos	CB4855	MY16	2.1961188412488	0.19226130252776	6.22131872364744	<< 0.00001	10/10	T
Chlorpyrifos	CB4855	N2	3.08517228312347	0.285925074204476	7.29272271389631	<< 0.00001	10/10	T
Chlorpyrifos	CB4855	RC301	1.31507002317226	0.104837405655832	3.00532067921056	0.002682	10/10	T
Chlorpyrifos	CB4855	XZ1516	0.689008152005784	0.0459716688941079	-6.7648587809714	<< 0.00001	10/10	T
Chlorpyrifos	CB4856	ECA36	1.00956861728071	0.0801547135959085	0.119376850735807	0.904987	10/10	F
Chlorpyrifos	CB4856	ECA396	1.80778477129606	0.162762344522395	4.96297084971587	0.000001	10/10	T
Chlorpyrifos	CB4856	MY16	1.77103669204365	0.162811618129652	4.73575965217451	0.000002	10/10	T
Chlorpyrifos	CB4856	N2	2.4880043884969	0.24076638909949	6.18028286282944	<< 0.00001	10/10	T
Chlorpyrifos	CB4856	RC301	1.06052423935327	0.0900213612861823	0.672331971973362	0.501442	10/10	F
Chlorpyrifos	CB4856	XZ1516	0.55564329916934	0.0412894084899219	-10.7620020988947	<< 0.00001	10/10	T
Chlorpyrifos	ECA36	ECA396	1.79065071987415	0.153919720798731	5.13677335023255	<< 0.00001	10/10	T
Chlorpyrifos	ECA36	MY16	1.75425093622062	0.154551196943866	4.88026589981424	0.000001	10/10	T
Chlorpyrifos	ECA36	N2	2.46442326545211	0.229838374796231	6.37153507002663	<< 0.00001	10/10	T
Chlorpyrifos	ECA36	RC301	1.05047266842526	0.0843770352159689	0.59818015999341	0.54978	10/10	F
Chlorpyrifos	ECA36	XZ1516	0.550376952748367	0.03705013795481	-12.1355296382442	<< 0.00001	10/10	T
Chlorpyrifos	ECA396	MY16	0.979672315069861	0.095445700295491	-0.21297643442509	0.831365	10/10	F
Chlorpyrifos	ECA396	N2	1.37627245676662	0.14036076321413	2.68075242788888	0.007399	10/10	T
Chlorpyrifos	ECA396	RC301	0.586642976637613	0.0533327428984658	-7.75052999147881	<< 0.00001	10/10	T
Chlorpyrifos	ECA396	XZ1516	0.307361422660388	0.0250618485421682	-27.6371703457629	<< 0.00001	10/10	T
Chlorpyrifos	MY16	N2	1.40482938590387	0.145514839041098	2.78204881764351	0.005447	10/10	T
Chlorpyrifos	MY16	RC301	0.598815509649039	0.0555602963102314	-7.22070465770865	<< 0.00001	10/10	T
Chlorpyrifos	MY16	XZ1516	0.313739010414385	0.0263180780917501	-26.0756498705252	<< 0.00001	10/10	T
Chlorpyrifos	N2	RC301	0.426254971356368	0.0415960630001209	-13.7932531894176	<< 0.00001	10/10	T
Chlorpyrifos	N2	XZ1516	0.223328906387109	0.0199513660626035	-38.928216302375	<< 0.00001	10/10	T
Chlorpyrifos	RC301	XZ1516	0.523932672682885	0.0395262409684214	-12.0443360069949	<< 0.00001	10/10	T
Lead(II) nitrate	CB4855	CB4856	1.32429570885882	0.146360203250638	2.21573693979827	0.026804	10/10	T
Lead(II) nitrate	CB4855	ECA36	0.367323866173678	0.0326854995422233	-19.3564774192613	<< 0.00001	10/10	T
Lead(II) nitrate	CB4855	ECA396	0.755166038781113	0.0759801071565868	-3.22234293134532	0.001289	10/10	T
Lead(II) nitrate	CB4855	MY16	1.14492386413202	0.122310707515485	1.1848828861829	0.236182	10/10	F
Lead(II) nitrate	CB4855	N2	0.373302229441318	0.0349003673534902	-17.956767165547	<< 0.00001	10/10	T
Lead(II) nitrate	CB4855	RC301	0.703582016405077	0.0706209160942738	-4.19731150469963	0.000028	10/10	T
Lead(II) nitrate	CB4855	XZ1516	0.361020927171979	0.0322818430824239	-19.7937605729803	<< 0.00001	10/10	T
Lead(II) nitrate	CB4856	ECA36	0.277372994352002	0.0272454467899256	-26.5228539366512	<< 0.00001	10/10	T
Lead(II) nitrate	CB4856	ECA396	0.570239738548922	0.0613014971357475	-7.01059976560454	<< 0.00001	10/10	T
Lead(II) nitrate	CB4856	MY16	0.864553027298284	0.0978557602273486	-1.38414920477886	0.166443	10/10	F
Lead(II) nitrate	CB4856	N2	0.281887366200863	0.0287043825688034	-25.0175258805113	<< 0.00001	10/10	T
Lead(II) nitrate	CB4856	RC301	0.531287696319255	0.056965081216098	-8.22806346755967	<< 0.00001	10/10	T
Lead(II) nitrate	CB4856	XZ1516	0.27261352940808	0.0268462026391164	-27.0945757345985	<< 0.00001	10/10	T
Lead(II) nitrate	ECA36	ECA396	2.05585889816388	0.17356480365878	6.08336987630075	<< 0.00001	10/10	T
Lead(II) nitrate	ECA36	MY16	3.11693295635378	0.289018771748551	7.32455177062176	<< 0.00001	10/10	T
Lead(II) nitrate	ECA36	N2	1.0162754555807	0.0701039995014967	0.232161584166858	0.816433	10/10	F
Lead(II) nitrate	ECA36	RC301	1.91542690578241	0.161909740408155	5.65393350316495	<< 0.00001	10/10	T
Lead(II) nitrate	ECA36	XZ1516	0.982840921644012	0.0593970260325181	-0.288887836683849	0.772692	10/10	F
Lead(II) nitrate	ECA396	MY16	1.5161220252701	0.157047342593807	3.28641043360421	0.001029	10/10	T
Lead(II) nitrate	ECA396	N2	0.49433132618603	0.0440372942415027	-11.4827371327779	<< 0.00001	10/10	T
Lead(II) nitrate	ECA396	RC301	0.931691813817137	0.0902286017440575	-0.757056907261246	0.449091	10/10	F
Lead(II) nitrate	ECA396	XZ1516	0.478068277215816	0.0408149763370601	-12.787750223691	<< 0.00001	10/10	T
Lead(II) nitrate	MY16	N2	0.326049828408741	0.0315998867781614	-21.327613491863	<< 0.00001	10/10	T
Lead(II) nitrate	MY16	RC301	0.614522972615713	0.0635244280070002	-6.06816998559687	<< 0.00001	10/10	T
Lead(II) nitrate	MY16	XZ1516	0.315323086959737	0.0293730988066914	-23.309658866646	<< 0.00001	10/10	T
Lead(II) nitrate	N2	RC301	1.88475171299688	0.168295423624474	5.25713470956328	<< 0.00001	10/10	T
Lead(II) nitrate	N2	XZ1516	0.967100913681337	0.0682855378600613	-0.481787027673181	0.630002	10/10	F
Lead(II) nitrate	RC301	XZ1516	0.513118469139675	0.0436621173706575	-11.1511204719432	<< 0.00001	10/10	T
2,4-D	CB4855	CB4856	0.763186923649464	0.0267448403539291	-8.85453318160285	<< 0.00001	10/10	T
2,4-D	CB4855	ECA36	0.891924471920664	0.0325955924547316	-3.3156485260831	0.000922	10/10	T
2,4-D	CB4855	ECA396	1.3851479251686	0.0606942932784946	6.34570244357836	<< 0.00001	10/10	T
2,4-D	CB4855	MY16	0.971699771249434	0.0350498263599463	-0.807428500784427	0.419467	10/10	F
2,4-D	CB4855	N2	1.17798159122897	0.0465770793411549	3.82122695855064	0.000135	10/10	T
2,4-D	CB4855	RC301	1.04589851737098	0.0390112373598697	1.1765460538352	0.239446	10/10	F
2,4-D	CB4855	XZ1516	0.808592458409602	0.0276844845164202	-6.91389220113059	<< 0.00001	10/10	T
2,4-D	CB4856	ECA36	1.16868416410438	0.0381557866685277	4.42093267712686	0.00001	10/10	T
2,4-D	CB4856	ECA396	1.81495238223554	0.0740302962030738	11.0083631166357	<< 0.00001	10/10	T
2,4-D	CB4856	MY16	1.27321333888019	0.0410024229986656	6.66334618539691	<< 0.00001	10/10	T
2,4-D	CB4856	N2	1.54350337345406	0.0557411099421384	9.75049427645481	<< 0.00001	10/10	T
2,4-D	CB4856	RC301	1.37043558394532	0.0459662037285783	8.05886834015419	<< 0.00001	10/10	T
2,4-D	CB4856	XZ1516	1.05949464456625	0.0317414198493649	1.87435360007831	0.060954	10/10	F
2,4-D	ECA36	ECA396	1.55298791408407	0.0652594191631698	8.47368734161451	<< 0.00001	10/10	T
2,4-D	ECA36	MY16	1.08944176535148	0.0368030282528688	2.43028276741079	0.01513	10/10	T
2,4-D	ECA36	N2	1.32071899394387	0.0495307952823735	6.47514323393067	<< 0.00001	10/10	T
2,4-D	ECA36	RC301	1.1726312600424	0.0411627327596002	4.19387267241487	0.000028	10/10	T
2,4-D	ECA36	XZ1516	0.906570549262299	0.0287989688611992	-3.24419430390019	0.001187	10/10	T
2,4-D	ECA396	MY16	0.701513357233059	0.0290909695233942	-10.2604570303821	<< 0.00001	10/10	T
2,4-D	ECA396	N2	0.850437393598655	0.0375810107744319	-3.97973879146166	0.00007	10/10	T
2,4-D	ECA396	RC301	0.755080737852365	0.0320312525152332	-7.64625929102078	<< 0.00001	10/10	T
2,4-D	ECA396	XZ1516	0.583758921135573	0.0234928830295723	-17.7177521524486	<< 0.00001	10/10	T
2,4-D	MY16	N2	1.2122896660913	0.0447805434919011	4.74066747603674	0.000002	10/10	T
2,4-D	MY16	RC301	1.07635974435411	0.0372132336079941	2.05195133426141	0.040239	10/10	T
2,4-D	MY16	XZ1516	0.832142275149345	0.0260509531000294	-6.44343891012825	<< 0.00001	10/10	T
2,4-D	N2	RC301	0.887873397308196	0.0338113386038964	-3.31624263698575	0.00092	10/10	T
2,4-D	N2	XZ1516	0.686421981829111	0.0242994626475079	-12.9047305580253	<< 0.00001	10/10	T
2,4-D	RC301	XZ1516	0.773107949748428	0.0253233483688628	-8.95979658561086	<< 0.00001	10/10	T
Chlorothalonil	CB4855	CB4856	1.35180234805348	0.0880261084604177	3.99656822511559	0.000066	10/10	T
Chlorothalonil	CB4855	ECA36	1.02969586563818	0.0656529609929682	0.452315709589464	0.651075	10/10	F
Chlorothalonil	CB4855	ECA396	1.92082270741967	0.12381429780997	7.43712740537403	<< 0.00001	10/10	T
Chlorothalonil	CB4855	MY16	1.04620545841407	0.0637229398794669	0.725099289227275	0.468449	10/10	F
Chlorothalonil	CB4855	N2	1.77307630009179	0.117390396377582	6.58551571463487	<< 0.00001	10/10	T
Chlorothalonil	CB4855	RC301	1.11108481608636	0.0706122736038515	1.57316583105035	0.115788	10/10	F
Chlorothalonil	CB4855	XZ1516	1.1393793518287	0.071345226991984	1.95359041809981	0.050845	10/10	F
Chlorothalonil	CB4856	ECA36	0.761720725756162	0.0471208884721006	-5.05676531088583	<< 0.00001	10/10	T
Chlorothalonil	CB4856	ECA396	1.42093458425009	0.0879795777747658	4.78445788098358	0.000002	10/10	T
Chlorothalonil	CB4856	MY16	0.773933748465926	0.0456910554724247	-4.94771349001794	0.000001	10/10	T
Chlorothalonil	CB4856	N2	1.31163871896281	0.0831661214511107	3.74718351084827	0.000182	10/10	T
Chlorothalonil	CB4856	RC301	0.821928455507016	0.0505750229157039	-3.52093848360258	0.000437	10/10	T
Chlorothalonil	CB4856	XZ1516	0.842859426505165	0.0509622306694358	-3.08347125764804	0.002065	10/10	T
Chlorothalonil	ECA36	ECA396	1.86542723100979	0.11393094079515	7.59606850404096	<< 0.00001	10/10	T
Chlorothalonil	ECA36	MY16	1.01603346514911	0.0586100912132066	0.273561511630861	0.784441	10/10	F
Chlorothalonil	ECA36	N2	1.72194174926872	0.108094810993907	6.67878265969139	<< 0.00001	10/10	T
Chlorothalonil	ECA36	RC301	1.07904173762777	0.0651409747214364	1.21339507070287	0.225076	10/10	F
Chlorothalonil	ECA36	XZ1516	1.1065202744332	0.0656570369289086	1.62237407314829	0.104831	10/10	F
Chlorothalonil	ECA396	MY16	0.544665290749031	0.0317206788779179	-14.3545070710308	<< 0.00001	10/10	T
Chlorothalonil	ECA396	N2	0.923081705168741	0.0576019822270479	-1.3353411090624	0.181868	10/10	F
Chlorothalonil	ECA396	RC301	0.578442149707263	0.0351202618484046	-12.0032661519546	<< 0.00001	10/10	T
Chlorothalonil	ECA396	XZ1516	0.593172575182266	0.0353528387915642	-11.5076310339981	<< 0.00001	10/10	T
Chlorothalonil	MY16	N2	1.69476873383892	0.101810017428986	6.82416869561513	<< 0.00001	10/10	T
Chlorothalonil	MY16	RC301	1.06201397359428	0.0609816685006762	1.01692812149924	0.309271	10/10	F
Chlorothalonil	MY16	XZ1516	1.08905888672753	0.0613634686829002	1.45133397180898	0.146794	10/10	F
Chlorothalonil	N2	RC301	0.626642415799501	0.0390867907260611	-9.55201430624395	<< 0.00001	10/10	T
Chlorothalonil	N2	XZ1516	0.642600294059378	0.0393652428981364	-9.07906771629603	<< 0.00001	10/10	T
Chlorothalonil	RC301	XZ1516	1.02546568482684	0.0605351653454486	0.420675894441084	0.674023	10/10	F
Propoxur	CB4855	CB4856	1.2054907535842	0.203070205136807	1.01191976166945	0.311669	10/10	F
Propoxur	CB4855	ECA36	2.64931691297949	0.5230925701696	3.15301154525047	0.001634	10/10	T
Propoxur	CB4855	ECA396	1.51219342722046	0.265112985338438	1.9319816664831	0.053469	10/10	F
Propoxur	CB4855	MY16	2.02071070722193	0.375636497993442	2.7172830986188	0.006625	10/10	T
Propoxur	CB4855	N2	2.00253500116232	0.373203608282139	2.6862950381884	0.00727	10/10	T
Propoxur	CB4855	RC301	3.06302830178179	0.623896566822549	3.3066832091874	0.000957	10/10	T
Propoxur	CB4855	XZ1516	2.32087066428834	0.451059361690204	2.9283743481984	0.003437	10/10	T
Propoxur	CB4856	ECA36	2.1977081990073	0.413129675754986	2.89910957574885	0.003773	10/10	T
Propoxur	CB4856	ECA396	1.25442142357738	0.208511437442099	1.22017970188339	0.222506	10/10	F
Propoxur	CB4856	MY16	1.67625566700855	0.294514556818292	2.29617060125753	0.021744	10/10	T
Propoxur	CB4856	N2	1.66117823401657	0.297022714910735	2.22601909155426	0.026097	10/10	T
Propoxur	CB4856	RC301	2.5408973836379	0.491155626976629	3.1372894842376	0.001724	10/10	T
Propoxur	CB4856	XZ1516	1.9252496606779	0.355361851023381	2.60368314160156	0.009275	10/10	T
Propoxur	ECA36	ECA396	0.570786159938794	0.111099948291491	-3.86331268971507	0.000115	10/10	T
Propoxur	ECA36	MY16	0.762728949987863	0.154469762773417	-1.53603556937015	0.12465	10/10	F
Propoxur	ECA36	N2	0.755868424555602	0.155011506678157	-1.57492550505478	0.115394	10/10	F
Propoxur	ECA36	RC301	1.1561577577886	0.251370994023005	0.621224252207518	0.534506	10/10	F
Propoxur	ECA36	XZ1516	0.876026062762806	0.183985041525579	-0.673826177439309	0.500481	10/10	F
Propoxur	ECA396	MY16	1.33627793299973	0.244712689213602	1.37417448224845	0.169504	10/10	F
Propoxur	ECA396	N2	1.32425850100615	0.244613466240086	1.32559546287566	0.185089	10/10	F
Propoxur	ECA396	RC301	2.02555324381477	0.405722004915561	2.5277239868422	0.011538	10/10	T
Propoxur	ECA396	XZ1516	1.53477103028697	0.293952558727604	1.81924264446538	0.068988	10/10	F
Propoxur	MY16	N2	0.991005290369049	0.192685889456783	-0.0466806866673449	0.962771	10/10	F
Propoxur	MY16	RC301	1.51581732646571	0.314146388853506	1.64196484431419	0.100717	10/10	F
Propoxur	MY16	XZ1516	1.14854177591757	0.2290793309981	0.648429412074746	0.516764	10/10	F
Propoxur	N2	RC301	1.52957541316578	0.322554786118472	1.64181539371507	0.100748	10/10	F
Propoxur	N2	XZ1516	1.1589663416326	0.234408982955948	0.678158062152758	0.497731	10/10	F
Propoxur	RC301	XZ1516	0.757704609826252	0.162574960753279	-1.49036105591593	0.136249	10/10	F
Mancozeb	CB4855	CB4856	1.40984847575003	0.0709477717282906	5.77676318460899	<< 0.00001	10/10	T
Mancozeb	CB4855	ECA36	1.20855393235491	0.0604387917933232	3.45066349221672	0.000566	10/10	T
Mancozeb	CB4855	ECA396	1.52673585468636	0.0781517431602129	6.73991178426486	<< 0.00001	10/10	T
Mancozeb	CB4855	MY16	0.897100276260939	0.0398088599489965	-2.58484477754192	0.009786	10/10	T
Mancozeb	CB4855	N2	1.38753767750662	0.0696308291290197	5.5656048097395	<< 0.00001	10/10	T
Mancozeb	CB4855	RC301	1.51818462271727	0.0788335506553265	6.57314834115311	<< 0.00001	10/10	T
Mancozeb	CB4855	XZ1516	0.82015701037289	0.0379425852192976	-4.73987179807775	0.000002	10/10	T
Mancozeb	CB4856	ECA36	0.857222569050878	0.0452698796121484	-3.15391673608089	0.001626	10/10	T
Mancozeb	CB4856	ECA396	1.08290775990955	0.05835191634526	1.42082325829704	0.155466	10/10	F
Mancozeb	CB4856	MY16	0.636309711072806	0.0303839106530074	-11.9698314374551	<< 0.00001	10/10	T
Mancozeb	CB4856	N2	0.984175038220656	0.0521345472158682	-0.303540792515554	0.761498	10/10	F
Mancozeb	CB4856	RC301	1.07684240457798	0.0587950270986149	1.30695414850474	0.191322	10/10	F
Mancozeb	CB4856	XZ1516	0.581734154045576	0.0287652456051511	-14.5406665980117	<< 0.00001	10/10	T
Mancozeb	ECA36	ECA396	1.26327490549922	0.0677179700157023	3.88781449647966	0.000103	10/10	T
Mancozeb	ECA36	MY16	0.742292298460284	0.0351875775683886	-7.32382617242831	<< 0.00001	10/10	T
Mancozeb	ECA36	N2	1.14809744138018	0.0604895991591113	2.44831249403096	0.014406	10/10	T
Mancozeb	ECA36	RC301	1.25619931562263	0.0682440541545641	3.75416318383383	0.000177	10/10	T
Mancozeb	ECA36	XZ1516	0.678626735982553	0.0333395092913436	-9.6394119424214	<< 0.00001	10/10	T
Mancozeb	ECA396	MY16	0.587593638747177	0.0286117566196057	-14.4138777194207	<< 0.00001	10/10	T
Mancozeb	ECA396	N2	0.908826286647775	0.0488603781806568	-1.86600506887438	0.062132	10/10	F
Mancozeb	ECA396	RC301	0.994399010187098	0.0550466697321751	-0.10174983954802	0.918962	10/10	F
Mancozeb	ECA396	XZ1516	0.537196403592274	0.0270361923372699	-17.1179280955825	<< 0.00001	10/10	T
Mancozeb	MY16	N2	1.54669184061541	0.073702243752003	7.41757391342037	<< 0.00001	10/10	T
Mancozeb	MY16	RC301	1.69232432860792	0.0838760032795256	8.25414065451679	<< 0.00001	10/10	T
Mancozeb	MY16	XZ1516	0.91423114235485	0.0396540786281567	-2.16292650371276	0.030621	10/10	T
Mancozeb	N2	RC301	1.09415740367167	0.0595926443721967	1.58001720956696	0.114202	10/10	F
Mancozeb	N2	XZ1516	0.591088100646532	0.0291442575282848	-14.030616458718	<< 0.00001	10/10	T
Mancozeb	RC301	XZ1516	0.540222182533347	0.0275947268795978	-16.6617998965081	<< 0.00001	10/10	T
