# Supplementary material for: C. elegans toxicant responses vary among genetically diverse individuals
Source: Toxicology. Author manuscript; Available in PMC 2022 Oct 16. (PMC9573778; doi:10.1016/j.tox.2022.153292)
Supplement: SupTab6 [file NIHMS1838727-supplement-SupTab6.csv]

Toxicant	strain1	strain2	Relative.Potency.Estimate	SE	t.value	p.value	p...0.05
Cadmium chloride	CB4855	CB4856	0.713780087768134	0.0579711643037263	-4.93728072688491	0.000001	T
Cadmium chloride	CB4855	ECA36	0.759626843371477	0.0631247699929266	-3.80790546493013	0.000143	T
Cadmium chloride	CB4855	ECA396	0.618232230157636	0.0508224171265047	-7.51179875786086	<< 0.00001	T
Cadmium chloride	CB4855	MY16	0.687880283354598	0.057624480628957	-5.41644303321596	<< 0.00001	T
Cadmium chloride	CB4855	N2	0.539036565587758	0.0427686124576377	-10.7780778454954	<< 0.00001	T
Cadmium chloride	CB4855	RC301	0.597485756564908	0.0495860895552633	-8.11748308941548	<< 0.00001	T
Cadmium chloride	CB4855	XZ1516	0.744589089603035	0.0617087162462233	-4.13897624085798	0.000036	T
Cadmium chloride	CB4856	ECA36	1.0642309254475	0.0791409685665548	0.811601457637987	0.417085	F
Cadmium chloride	CB4856	ECA396	0.866138241668719	0.0633926496887787	-2.11162901359171	0.034801	T
Cadmium chloride	CB4856	MY16	0.963714588208085	0.0721206933933915	-0.5031206729252	0.614916	F
Cadmium chloride	CB4856	N2	0.75518577055467	0.0526202016378224	-4.65247608001111	0.000003	T
Cadmium chloride	CB4856	RC301	0.837072603738698	0.0618170523149407	-2.63563839037863	0.008441	T
Cadmium chloride	CB4856	XZ1516	1.04316315678017	0.07715643432406	0.559423943813745	0.575914	F
Cadmium chloride	ECA36	ECA396	0.813863063887677	0.0610234657562168	-3.05025179749578	0.002307	T
Cadmium chloride	ECA36	MY16	0.905550257151993	0.0696892903202322	-1.35529781425521	0.175425	F
Cadmium chloride	ECA36	N2	0.709607052846282	0.0514123205949892	-5.64831432997057	<< 0.00001	T
Cadmium chloride	ECA36	RC301	0.786551662541396	0.0600687896464521	-3.55339834071737	0.000386	T
Cadmium chloride	ECA36	XZ1516	0.980203762018598	0.0742219784779939	-0.266716657078487	0.789706	F
Cadmium chloride	ECA396	MY16	1.11265678138327	0.0845045356644654	1.33314478918137	0.182586	F
Cadmium chloride	ECA396	N2	0.871899812551532	0.0620378103844535	-2.06487280345036	0.039021	T
Cadmium chloride	ECA396	RC301	0.966442264604294	0.0726617596755957	-0.461834884615061	0.644233	F
Cadmium chloride	ECA396	XZ1516	1.20438413476628	0.090173991197669	2.26655304985068	0.023489	T
Cadmium chloride	MY16	N2	0.783619735339744	0.0570319535068454	-3.79401811362265	0.000151	T
Cadmium chloride	MY16	RC301	0.868589740137832	0.0666715247604642	-1.97101026764118	0.048815	T
Cadmium chloride	MY16	XZ1516	1.08243993558281	0.0830131337012383	0.9930950911877	0.320744	F
Cadmium chloride	N2	RC301	1.10843270143171	0.0794740683219208	1.36437839060265	0.172551	F
Cadmium chloride	N2	XZ1516	1.38133317317935	0.0993886490158724	3.83678797282421	0.000127	T
Cadmium chloride	RC301	XZ1516	1.2462039160295	0.0946350273770065	2.60161509806162	0.009324	T
Copper(II) chloride	CB4855	CB4856	0.873847553644744	0.0639043619486939	-1.9740819328818	0.048447	T
Copper(II) chloride	CB4855	ECA36	1.02146898470518	0.0719568736265492	0.298359053460294	0.765446	F
Copper(II) chloride	CB4855	ECA396	1.29771023314739	0.0843663318909346	3.52878010071909	0.000423	T
Copper(II) chloride	CB4855	MY16	0.900738289052858	0.0618060075134038	-1.60602043297515	0.108356	F
Copper(II) chloride	CB4855	N2	1.06765468448435	0.0722181697738019	0.936809734949757	0.348918	F
Copper(II) chloride	CB4855	RC301	1.11787024600822	0.0756421715837362	1.55826100097799	0.119258	F
Copper(II) chloride	CB4855	XZ1516	1.0834546743856	0.0752757393167849	1.10865300218968	0.267653	F
Copper(II) chloride	CB4856	ECA36	1.16893270507507	0.0837271859697512	2.01765654868774	0.0437	T
Copper(II) chloride	CB4856	ECA396	1.48505334567197	0.0985778460840388	4.9205106922143	0.000001	T
Copper(II) chloride	CB4856	MY16	1.03077279932404	0.0719436872630848	0.427734530918749	0.66887	F
Copper(II) chloride	CB4856	N2	1.22178597403089	0.0842030250003465	2.63394306831583	0.008475	T
Copper(II) chloride	CB4856	RC301	1.27925087315937	0.0882018533673009	3.1660431442011	0.001558	T
Copper(II) chloride	CB4856	XZ1516	1.23986691942617	0.0875955091975222	2.73834722377471	0.006205	T
Copper(II) chloride	ECA36	ECA396	1.2704352776036	0.0805582170623043	3.35701667024786	0.000796	T
Copper(II) chloride	ECA36	MY16	0.881806792511505	0.0590217068204739	-2.00253794503101	0.045301	T
Copper(II) chloride	ECA36	N2	1.04521498006374	0.0690276334956426	0.655027237267139	0.512491	F
Copper(II) chloride	ECA36	RC301	1.09437512322596	0.0723230449836022	1.30491081020376	0.192005	F
Copper(II) chloride	ECA36	XZ1516	1.06068288965065	0.0719451580382184	0.843460370445098	0.399026	F
Copper(II) chloride	ECA396	MY16	0.694098163091662	0.0426018978793486	-7.18047439517065	<< 0.00001	T
Copper(II) chloride	ECA396	N2	0.822721943014137	0.0495772111152606	-3.57579728665483	0.000354	T
Copper(II) chloride	ECA396	RC301	0.861417454724852	0.0519383052625534	-2.66821461683432	0.007659	T
Copper(II) chloride	ECA396	XZ1516	0.834897226446194	0.0520468651412976	-3.17219438876064	0.001525	T
Copper(II) chloride	MY16	N2	1.18531064734354	0.0759155326689918	2.44101096084685	0.014693	T
Copper(II) chloride	MY16	RC301	1.24105998334287	0.0795751937687789	3.02933580084407	0.002468	T
Copper(II) chloride	MY16	XZ1516	1.20285180229751	0.0792007951895973	2.56123441452706	0.01047	T
Copper(II) chloride	N2	RC301	1.04703352334198	0.0660714848893451	0.711858124889294	0.476598	F
Copper(II) chloride	N2	XZ1516	1.01479878291255	0.0659456300208642	0.224408848742013	0.822452	F
Copper(II) chloride	RC301	XZ1516	0.969213268046525	0.0630406205039658	-0.488363402951244	0.625322	F
Methylmercury chloride	CB4855	CB4856	0.997513447930413	0.0659981337902621	-0.0376760966831076	0.969949	F
Methylmercury chloride	CB4855	ECA36	0.964111437797011	0.0630267500712941	-0.569417940198301	0.569129	F
Methylmercury chloride	CB4855	ECA396	0.852419168725489	0.0584654349304713	-2.52424071504843	0.011663	T
Methylmercury chloride	CB4855	MY16	1.09735190407027	0.075268853444136	1.29338895991723	0.196008	F
Methylmercury chloride	CB4855	N2	0.92913949818321	0.0599227096328225	-1.18253166872776	0.237119	F
Methylmercury chloride	CB4855	RC301	0.81698610049928	0.0566189096496097	-3.23238120679673	0.001245	T
Methylmercury chloride	CB4855	XZ1516	0.783053603874338	0.0546646210818907	-3.96868014141476	0.000075	T
Methylmercury chloride	CB4856	ECA36	0.966514726991698	0.0619286044664421	-0.540707695527796	0.588762	F
Methylmercury chloride	CB4856	ECA396	0.854544036969168	0.057417298989846	-2.53331253106412	0.011366	T
Methylmercury chloride	CB4856	MY16	1.10008732849367	0.0736454113953658	1.35904364708272	0.174268	F
Methylmercury chloride	CB4856	N2	0.93145561106062	0.0588668867004673	-1.16439636578973	0.244386	F
Methylmercury chloride	CB4856	RC301	0.819022642947138	0.0559630058868261	-3.23387484615912	0.001239	T
Methylmercury chloride	CB4856	XZ1516	0.78500556107687	0.0540839721966737	-3.97519690568054	0.000073	T
Methylmercury chloride	ECA36	ECA396	0.884150042523365	0.0588331510247851	-1.96912719204569	0.04906	T
Methylmercury chloride	ECA36	MY16	1.13820027545541	0.0758180738894212	1.822788002462	0.068467	F
Methylmercury chloride	ECA36	N2	0.963726247565622	0.0599948800124101	-0.604614134187364	0.545496	F
Methylmercury chloride	ECA36	RC301	0.847397996196465	0.0569588544365034	-2.67916209539735	0.007434	T
Methylmercury chloride	ECA36	XZ1516	0.812202379492158	0.0549898489089994	-3.41513250597617	0.000649	T
Methylmercury chloride	ECA396	MY16	1.28733837099299	0.0895809517883025	3.20758336741087	0.001357	T
Methylmercury chloride	ECA396	N2	1.0900030551547	0.0715936715323203	1.2571370238229	0.208834	F
Methylmercury chloride	ECA396	RC301	0.958432342295648	0.0675540430288923	-0.615324499328253	0.538402	F
Methylmercury chloride	ECA396	XZ1516	0.918625052795487	0.0652185732853642	-1.24772657703591	0.21226	F
Methylmercury chloride	MY16	N2	0.846710608271481	0.0557264541027062	-2.75074727428377	0.005993	T
Methylmercury chloride	MY16	RC301	0.744506932980143	0.0526441939142745	-4.85320503597985	0.000001	T
Methylmercury chloride	MY16	XZ1516	0.713584767994526	0.0508911663736667	-5.62799504146711	<< 0.00001	T
Methylmercury chloride	N2	RC301	0.879293262310742	0.0583207470517002	-2.06970492991549	0.038593	T
Methylmercury chloride	N2	XZ1516	0.842772915590694	0.0562810788730056	-2.79360466355093	0.005256	T
Methylmercury chloride	RC301	XZ1516	0.958466249787842	0.068318239587772	-0.607945264145706	0.543285	F
Paraquat	CB4855	CB4856	0.81416345989793	0.0473579908041396	-3.92407990597916	0.00009	T
Paraquat	CB4855	ECA36	0.783882835483667	0.0458196218218727	-4.71669463699427	0.000003	T
Paraquat	CB4855	ECA396	0.950809758590053	0.0528789810603925	-0.930241854580502	0.352342	F
Paraquat	CB4855	MY16	0.951057513944184	0.0532784606291528	-0.918616744512986	0.358391	F
Paraquat	CB4855	N2	0.892252741692501	0.0499592350429514	-2.15670352468098	0.031131	T
Paraquat	CB4855	RC301	0.966500658639306	0.0548268843248794	-0.611002098207731	0.541258	F
Paraquat	CB4855	XZ1516	0.942424366090891	0.052901004352415	-1.08836561070849	0.276546	F
Paraquat	CB4856	ECA36	0.962807684321698	0.0550760696668093	-0.675289938140142	0.499559	F
Paraquat	CB4856	ECA396	1.16783644246237	0.0633441088642248	2.64959828896039	0.008113	T
Paraquat	CB4856	MY16	1.16814074911126	0.0640190792035845	2.62641623720585	0.008685	T
Paraquat	CB4856	N2	1.09591351815809	0.0598847658032653	1.60163468741256	0.109372	F
Paraquat	CB4856	RC301	1.18710886234132	0.0657866205874091	2.84417805126067	0.004491	T
Paraquat	CB4856	XZ1516	1.15753704570461	0.0636277363304349	2.47591781179324	0.01336	T
Paraquat	ECA36	ECA396	1.21294881779544	0.0661416797569916	3.2195858735041	0.001301	T
Paraquat	ECA36	MY16	1.21326487951145	0.0668694036311798	3.18927443540124	0.001445	T
Paraquat	ECA36	N2	1.13824758153043	0.0625252428489359	2.21106828588325	0.027128	T
Paraquat	ECA36	RC301	1.23296571233501	0.0686875708283028	3.39167202341962	0.000706	T
Paraquat	ECA36	XZ1516	1.20225156545162	0.066474161525925	3.04255910580742	0.002372	T
Paraquat	ECA396	MY16	1.00026057300306	0.0521013748533927	0.00500126923310005	0.99601	F
Paraquat	ECA396	N2	0.93841352976395	0.0485987838132286	-1.26724303375029	0.205195	F
Paraquat	ECA396	RC301	1.01650267038963	0.0534866990667618	0.30853783608947	0.757701	F
Paraquat	ECA396	XZ1516	0.991180788350767	0.0518411618859218	-0.170119868621777	0.864931	F
Paraquat	MY16	N2	0.938169068232466	0.0492510750993746	-1.25542298605212	0.209451	F
Paraquat	MY16	RC301	1.016237866237	0.0541094106746672	0.300093200693546	0.764133	F
Paraquat	MY16	XZ1516	0.990922580678123	0.0520570587379841	-0.174374418031681	0.861586	F
Paraquat	N2	RC301	1.08321399697351	0.0574629178620923	1.44813385866026	0.147714	F
Paraquat	N2	XZ1516	1.05623028325273	0.0556696541896626	1.01007064030168	0.312566	F
Paraquat	RC301	XZ1516	0.975089212476781	0.0520767517831938	-0.478347567200959	0.632448	F
Silver nitrate	CB4855	CB4856	1.13127518743546	0.0515637550930871	2.54588105925312	0.010937	T
Silver nitrate	CB4855	ECA36	1.10526715983678	0.0518070582980844	2.03190768391253	0.042228	T
Silver nitrate	CB4855	ECA396	0.998416466589645	0.0447646725932824	-0.0353746228581218	0.971783	F
Silver nitrate	CB4855	MY16	1.69260539728465	0.0706788729415187	9.79932713213652	<< 0.00001	T
Silver nitrate	CB4855	N2	1.21560880519627	0.0523915935837784	4.11533206852145	0.000039	T
Silver nitrate	CB4855	RC301	1.27065784213733	0.0576560742722927	4.69435086508125	0.000003	T
Silver nitrate	CB4855	XZ1516	0.924144633957228	0.0410994870113486	-1.84565238057171	0.065016	F
Silver nitrate	CB4856	ECA36	0.977009990241513	0.0476605476545604	-0.482369819270993	0.629569	F
Silver nitrate	CB4856	ECA396	0.882558441728935	0.0414136612690799	-2.83581684575059	0.004594	T
Silver nitrate	CB4856	MY16	1.49619245262658	0.0654135201198922	7.58547241789075	<< 0.00001	T
Silver nitrate	CB4856	N2	1.07454739456629	0.0483704376486615	1.54117676395175	0.123352	F
Silver nitrate	CB4856	RC301	1.12320844322401	0.0534606951634962	2.30465471590305	0.021236	T
Silver nitrate	CB4856	XZ1516	0.816905244825724	0.0379784228088478	-4.82102050671839	0.000001	T
Silver nitrate	ECA36	ECA396	0.903325913290579	0.0435150532838304	-2.22162399937457	0.026364	T
Silver nitrate	ECA36	MY16	1.53139933835961	0.0689231599816174	7.71002575188575	<< 0.00001	T
Silver nitrate	ECA36	N2	1.09983255575582	0.050892312559974	1.96164313889596	0.049873	T
Silver nitrate	ECA36	RC301	1.14963864693579	0.0561354980979007	2.66566881930617	0.007714	T
Silver nitrate	ECA36	XZ1516	0.836127831839046	0.039864951654204	-4.11068272658179	0.00004	T
Silver nitrate	ECA396	MY16	1.69528994555368	0.0730080118775178	9.52347458413377	<< 0.00001	T
Silver nitrate	ECA396	N2	1.21753681542182	0.0540343163047787	4.02590113650766	0.000058	T
Silver nitrate	ECA396	RC301	1.27267316261078	0.0597284148404856	4.5652167957077	0.000005	T
Silver nitrate	ECA396	XZ1516	0.925610368901354	0.0424188123162733	-1.753694340709	0.079559	F
Silver nitrate	MY16	N2	0.718187952813098	0.0293156892123586	-9.61301114722212	<< 0.00001	T
Silver nitrate	MY16	RC301	0.750711207807659	0.0329220482983949	-7.57209241456872	<< 0.00001	T
Silver nitrate	MY16	XZ1516	0.545989416930714	0.0231751042735919	-19.5904440260332	<< 0.00001	T
Silver nitrate	N2	RC301	1.04528515810822	0.0471858270156414	0.959719495712367	0.337254	F
Silver nitrate	N2	XZ1516	0.760231934818883	0.0332922216785124	-7.20192444639009	<< 0.00001	T
Silver nitrate	RC301	XZ1516	0.727296210916039	0.033834885763962	-8.05984069183472	<< 0.00001	T
Nickel chloride	CB4855	CB4856	1.54876921137523	0.262086727750679	2.09384586577488	0.036361	T
Nickel chloride	CB4855	ECA36	1.01045002354793	0.185226546154036	0.0564175263476447	0.955013	F
Nickel chloride	CB4855	ECA396	1.36302972255533	0.232036227084312	1.56453898219703	0.117801	F
Nickel chloride	CB4855	MY16	1.64777542856418	0.280710103882642	2.30763132357714	0.021091	T
Nickel chloride	CB4855	N2	0.96782531711784	0.178456271597001	-0.180294492282227	0.856934	F
Nickel chloride	CB4855	RC301	0.335191645571605	0.0584887882399466	-11.3664237956352	<< 0.00001	T
Nickel chloride	CB4855	XZ1516	2.16509164518242	0.377151253205176	3.08918937768607	0.002026	T
Nickel chloride	CB4856	ECA36	0.652421300815182	0.0775027392273499	-4.48472792897313	0.000008	T
Nickel chloride	CB4856	ECA396	0.880072842709103	0.084589860781613	-1.41774860701704	0.156373	F
Nickel chloride	CB4856	MY16	1.06392573952386	0.0976835820828058	0.654416414312842	0.512896	F
Nickel chloride	CB4856	N2	0.624899636439997	0.0771438477481744	-4.86234968191458	0.000001	T
Nickel chloride	CB4856	RC301	0.216424528012132	0.02600808398208	-30.1281506368468	<< 0.00001	T
Nickel chloride	CB4856	XZ1516	1.39794336643607	0.132075364569135	3.0130022183491	0.002609	T
Nickel chloride	ECA36	ECA396	1.34893333741476	0.160054460780241	2.1800912996349	0.029332	T
Nickel chloride	ECA36	MY16	1.63073421758995	0.187106549051016	3.3709895286347	0.000759	T
Nickel chloride	ECA36	N2	0.957816116149492	0.135965269322061	-0.310254847144731	0.75639	F
Nickel chloride	ECA36	RC301	0.331725110356936	0.0465603041044701	-14.3528892797525	<< 0.00001	T
Nickel chloride	ECA36	XZ1516	2.14270037579916	0.249511289396512	4.57975420095415	0.000005	T
Nickel chloride	ECA396	MY16	1.20890645398035	0.109533232190088	1.90724266784898	0.056589	F
Nickel chloride	ECA396	N2	0.710054447898184	0.0879403127742791	-3.29707210441739	0.000989	T
Nickel chloride	ECA396	RC301	0.245916607704788	0.0301503179151104	-25.0107940625491	<< 0.00001	T
Nickel chloride	ECA396	XZ1516	1.58844052286947	0.146949858827134	4.00436262794708	0.000064	T
Nickel chloride	MY16	N2	0.587352681888923	0.0714653637157621	-5.77408826676223	<< 0.00001	T
Nickel chloride	MY16	RC301	0.203420708769569	0.02562994496935	-31.0800234718816	<< 0.00001	T
Nickel chloride	MY16	XZ1516	1.31394825268697	0.108086548131301	2.90460060122922	0.003705	T
Nickel chloride	N2	RC301	0.346334859858593	0.0481763263494852	-13.5681815047401	<< 0.00001	T
Nickel chloride	N2	XZ1516	2.23706861857056	0.279115166298022	4.43210820457422	0.00001	T
Nickel chloride	RC301	XZ1516	6.45926494226988	0.865927494116191	6.30452893500267	<< 0.00001	T
Zinc chloride	CB4855	CB4856	1.12397333227906	0.0661052748776637	1.87539243288062	0.060858	F
Zinc chloride	CB4855	ECA36	0.973664065115932	0.0549665324350189	-0.479126728890932	0.631891	F
Zinc chloride	CB4855	ECA396	1.28012182285276	0.0702220608564689	3.98908575789759	0.000068	T
Zinc chloride	CB4855	MY16	1.00477875172166	0.0561732307700183	0.0850716908419603	0.932211	F
Zinc chloride	CB4855	N2	0.956683891066221	0.0575453700992034	-0.752729695874852	0.451685	F
Zinc chloride	CB4855	RC301	1.10867665972704	0.0593667450976823	1.83059825072475	0.067283	F
Zinc chloride	CB4855	XZ1516	1.11797693644712	0.0596213480312542	1.97877002689159	0.047954	T
Zinc chloride	CB4856	ECA36	0.86626972113444	0.0517528302392629	-2.58401865651211	0.009823	T
Zinc chloride	CB4856	ECA396	1.13892544074607	0.0657916275843127	2.11159756715294	0.034823	T
Zinc chloride	CB4856	MY16	0.893952483449306	0.0529374949603286	-2.00325906297919	0.04526	T
Zinc chloride	CB4856	N2	0.851162446288977	0.0537719318002943	-2.76794135393529	0.005684	T
Zinc chloride	CB4856	RC301	0.98639053782441	0.0561969768335914	-0.242174275955986	0.808666	F
Zinc chloride	CB4856	XZ1516	0.994665001686662	0.0564532564209676	-0.0945029330736122	0.924717	F
Zinc chloride	ECA36	ECA396	1.31474691191395	0.0734873617524105	4.28300736900014	0.000019	T
Zinc chloride	ECA36	MY16	1.0319562852533	0.0586723891397658	0.544656280779232	0.58604	F
Zinc chloride	ECA36	N2	0.982560541507004	0.0599750197638848	-0.290778703561141	0.771245	F
Zinc chloride	ECA36	RC301	1.13866445260567	0.0621125196695491	2.23247186466412	0.025674	T
Zinc chloride	ECA36	XZ1516	1.14821628578231	0.0623926419483783	2.37554110795527	0.0176	T
Zinc chloride	ECA396	MY16	0.78490869680083	0.0434278396256322	-4.95284373004402	0.000001	T
Zinc chloride	ECA396	N2	0.747338162655681	0.0444629918561163	-5.68251992942673	<< 0.00001	T
Zinc chloride	ECA396	RC301	0.86607121286031	0.0457737790169562	-2.92588442588666	0.003467	T
Zinc chloride	ECA396	XZ1516	0.873336362593757	0.0459319669215299	-2.75763582305619	0.005866	T
Zinc chloride	MY16	N2	0.952133879649593	0.0576343972552659	-0.830513072573744	0.40633	F
Zinc chloride	MY16	RC301	1.10340376707544	0.0595636643029723	1.73602091619941	0.082687	F
Zinc chloride	MY16	XZ1516	1.11265981145749	0.059827095003039	1.88309011914701	0.059807	F
Zinc chloride	N2	RC301	1.15887459805707	0.0676357349313896	2.34897422521146	0.018905	T
Zinc chloride	N2	XZ1516	1.16859596663757	0.0679699164099783	2.48044981577783	0.013189	T
Zinc chloride	RC301	XZ1516	1.00838862858569	0.0517315618943904	0.16215687828679	0.871196	F
Aldicarb	CB4855	CB4856	0.778649185131268	0.0382908891059925	-5.78076978719437	<< 0.00001	T
Aldicarb	CB4855	ECA36	0.831309129713849	0.0419013394365935	-4.02590639235815	0.000058	T
Aldicarb	CB4855	ECA396	0.903444499863998	0.0462481744013603	-2.08776889868245	0.036896	T
Aldicarb	CB4855	MY16	1.17322867054656	0.0551827579468288	3.13918109554207	0.001709	T
Aldicarb	CB4855	N2	0.847317594388163	0.0407571676093075	-3.74614858116317	0.000183	T
Aldicarb	CB4855	RC301	1.06186963332434	0.0508731348392197	1.21615531497859	0.224013	F
Aldicarb	CB4855	XZ1516	0.859763122550998	0.0452162973913535	-3.10146751369825	0.001942	T
Aldicarb	CB4856	ECA36	1.06762987181924	0.0541726096071023	1.24841450891393	0.211968	F
Aldicarb	CB4856	ECA396	1.16027155375715	0.0598596059507905	2.67745754773109	0.007455	T
Aldicarb	CB4856	MY16	1.50674872965901	0.0717090186985819	7.06673635835191	<< 0.00001	T
Aldicarb	CB4856	N2	1.08818914932187	0.0527993547677596	1.6702694513934	0.094962	F
Aldicarb	CB4856	RC301	1.36373305668499	0.0659813946877526	5.51266093125648	<< 0.00001	T
Aldicarb	CB4856	XZ1516	1.1041726350822	0.0583985550967162	1.78382213240846	0.074545	F
Aldicarb	ECA36	ECA396	1.08677322017981	0.0573204883499659	1.5138255565798	0.130166	F
Aldicarb	ECA36	MY16	1.41130252106145	0.0690599749561712	5.95572936889257	<< 0.00001	T
Aldicarb	ECA36	N2	1.0192569335547	0.0507448927845983	0.379485156002602	0.704352	F
Aldicarb	ECA36	RC301	1.27734629077134	0.063429103962469	4.37253994531359	0.000013	T
Aldicarb	ECA36	XZ1516	1.03422793257057	0.0558238156908559	0.613142117696218	0.539825	F
Aldicarb	ECA396	MY16	1.29861731486901	0.0644549697511384	4.63296028253482	0.000004	T
Aldicarb	ECA396	N2	0.937874539626636	0.0474617633681813	-1.30895811627205	0.19064	F
Aldicarb	ECA396	RC301	1.17535679666453	0.0592461292226183	2.95980174511699	0.0031	T
Aldicarb	ECA396	XZ1516	0.951650181810199	0.0521349033836064	-0.927398250535634	0.353788	F
Aldicarb	MY16	N2	0.722210099070826	0.0334016431595034	-8.31665375271029	<< 0.00001	T
Aldicarb	MY16	RC301	0.905083262949633	0.0415911790270465	-2.28213624308759	0.022545	T
Aldicarb	MY16	XZ1516	0.732818029541053	0.0376513098879215	-7.09621979299739	<< 0.00001	T
Aldicarb	N2	RC301	1.25321324655261	0.0591568511969717	4.28037059831836	0.000019	T
Aldicarb	N2	XZ1516	1.01468815028186	0.0528251022773735	0.278052472188934	0.78099	F
Aldicarb	RC301	XZ1516	0.809669186846772	0.0420585172936604	-4.52538095492769	0.000006	T
Methomyl	CB4855	CB4856	0.62341449087879	0.0359464957574093	-10.476278735559	<< 0.00001	T
Methomyl	CB4855	ECA36	0.723214692626788	0.0388690433661336	-7.1209704022295	<< 0.00001	T
Methomyl	CB4855	ECA396	0.831291270243383	0.0453174181273895	-3.72282307174625	0.000202	T
Methomyl	CB4855	MY16	0.902435886412688	0.0485301004164685	-2.01038350941067	0.044505	T
Methomyl	CB4855	N2	0.733783543977973	0.0419652887124477	-6.34372988224104	<< 0.00001	T
Methomyl	CB4855	RC301	0.815777437211364	0.0436534490007937	-4.22011472186966	0.000025	T
Methomyl	CB4855	XZ1516	0.90315715301114	0.0482381399653697	-2.00759911261886	0.044801	T
Methomyl	CB4856	ECA36	1.16008643239479	0.0678691780202849	2.35875012876891	0.018418	T
Methomyl	CB4856	ECA396	1.33344874462504	0.0788977591254469	4.22633986467045	0.000025	T
Methomyl	CB4856	MY16	1.44756963403366	0.084706883432939	5.28374573464256	<< 0.00001	T
Methomyl	CB4856	N2	1.17703960160375	0.0722531296040364	2.45026897207031	0.014348	T
Methomyl	CB4856	RC301	1.30856348247762	0.0761842596005064	4.05022617658376	0.000053	T
Methomyl	CB4856	XZ1516	1.44872659558813	0.0843355582050278	5.32072835158377	<< 0.00001	T
Methomyl	ECA36	ECA396	1.14943913435172	0.0637205065829368	2.34522828466873	0.019098	T
Methomyl	ECA36	MY16	1.24781188160731	0.0682788483803791	3.62940921655215	0.00029	T
Methomyl	ECA36	N2	1.0146137121645	0.0587307834307494	0.248825425285373	0.803518	F
Methomyl	ECA36	RC301	1.12798792050031	0.0613774962418302	2.08525808866552	0.037154	T
Methomyl	ECA36	XZ1516	1.24880918794775	0.0679156543191666	3.66350277328524	0.000254	T
Methomyl	ECA396	MY16	1.0855832591006	0.0601848119859233	1.42200758424926	0.155157	F
Methomyl	ECA396	N2	0.882703295757139	0.0516043749638935	-2.27299922390167	0.023116	T
Methomyl	ECA396	RC301	0.981337668772251	0.0541107044888329	-0.344891669846966	0.730207	F
Methomyl	ECA396	XZ1516	1.08645090516434	0.0598810064958638	1.44371162449173	0.148954	F
Methomyl	MY16	N2	0.813114322054354	0.0470484191059892	-3.97219888567639	0.000073	T
Methomyl	MY16	RC301	0.903972735896171	0.0492051493081459	-1.95156940795892	0.051108	F
Methomyl	MY16	XZ1516	1.000799244145	0.0544484801319147	0.0146789064279085	0.98829	F
Methomyl	N2	RC301	1.11174125381565	0.0639439445802018	1.74748765577795	0.080684	F
Methomyl	N2	XZ1516	1.23082230505601	0.0708835860525303	3.25635761267717	0.001145	T
Methomyl	RC301	XZ1516	1.10711219974221	0.0599018006161859	1.78812988324882	0.073884	F
Pyraclostrobin	CB4855	CB4856	0.782590510851111	0.0429005518226822	-5.06775507334947	<< 0.00001	T
Pyraclostrobin	CB4855	ECA36	0.720747286631985	0.0393549757293202	-7.09574096268508	<< 0.00001	T
Pyraclostrobin	CB4855	ECA396	1.08768856603845	0.0556819980329617	1.57480997694347	0.11546	F
Pyraclostrobin	CB4855	MY16	0.904358722187573	0.0475389277723672	-2.0118518084882	0.04437	T
Pyraclostrobin	CB4855	N2	0.709115042833227	0.0364403034309733	-7.98250644970009	<< 0.00001	T
Pyraclostrobin	CB4855	RC301	0.749921538751866	0.0425598641649773	-5.87592244840679	<< 0.00001	T
Pyraclostrobin	CB4855	XZ1516	0.873667388432341	0.0451745190016083	-2.79654580413267	0.005215	T
Pyraclostrobin	CB4856	ECA36	0.92097626618055	0.053110279058281	-1.48791787994058	0.136931	F
Pyraclostrobin	CB4856	ECA396	1.38985657372146	0.0756955054382697	5.15032658100678	<< 0.00001	T
Pyraclostrobin	CB4856	MY16	1.15559632994276	0.0643984053378778	2.41615190820946	0.015775	T
Pyraclostrobin	CB4856	N2	0.906112498172289	0.0494944391344413	-1.89693031115446	0.057982	F
Pyraclostrobin	CB4856	RC301	0.958255343444281	0.0571883694104106	-0.729950110242519	0.465507	F
Pyraclostrobin	CB4856	XZ1516	1.11637871443417	0.0612950191720592	1.89866511188264	0.057753	F
Pyraclostrobin	ECA36	ECA396	1.50911225919582	0.0811116378794869	6.27668571989935	<< 0.00001	T
Pyraclostrobin	ECA36	MY16	1.25475147664252	0.0696228062442008	3.6590233916884	0.00026	T
Pyraclostrobin	ECA36	N2	0.983860856621307	0.0534016682732579	-0.30222170768353	0.762515	F
Pyraclostrobin	ECA36	RC301	1.04047778279709	0.0619553615501649	0.653337851386996	0.513614	F
Pyraclostrobin	ECA36	XZ1516	1.21216882066243	0.0664303969889611	3.19385146377625	0.001426	T
Pyraclostrobin	ECA396	MY16	0.831450058798908	0.0432815057158328	-3.89427166207471	0.000102	T
Pyraclostrobin	ECA396	N2	0.651946765806268	0.0329162597624304	-10.5738998508873	<< 0.00001	T
Pyraclostrobin	ECA396	RC301	0.689463475269587	0.0389835259198364	-7.96583986191971	<< 0.00001	T
Pyraclostrobin	ECA396	XZ1516	0.80323303536635	0.0415056389349083	-4.74072848130906	0.000002	T
Pyraclostrobin	MY16	N2	0.784108148056485	0.0410296971426907	-5.26184366393684	<< 0.00001	T
Pyraclostrobin	MY16	RC301	0.829230172002836	0.0477955913148624	-3.57292008110509	0.000361	T
Pyraclostrobin	MY16	XZ1516	0.966062876376099	0.0509020095497294	-0.666714809967281	0.505032	F
Pyraclostrobin	N2	RC301	1.05754566389623	0.0598554674859162	0.961410315770507	0.336463	F
Pyraclostrobin	N2	XZ1516	1.23205310233112	0.0635639668569911	3.65070202199935	0.000268	T
Pyraclostrobin	RC301	XZ1516	1.16501172894225	0.0661810634986516	2.49333752313617	0.012736	T
Triphenyl phosphate	CB4855	CB4856	0.756880559130232	0.0317819779026043	-7.64960071443025	<< 0.00001	T
Triphenyl phosphate	CB4855	ECA36	0.708183796301662	0.03104421227262	-9.40001959578503	<< 0.00001	T
Triphenyl phosphate	CB4855	ECA396	0.856203641764198	0.035221112022477	-4.08267513371058	0.000046	T
Triphenyl phosphate	CB4855	MY16	1.12910702347745	0.045367296939632	2.84581696919806	0.004463	T
Triphenyl phosphate	CB4855	N2	0.658500870311572	0.0263514841968386	-12.9593888199055	<< 0.00001	T
Triphenyl phosphate	CB4855	RC301	0.871081024042106	0.0380130065000727	-3.39144381956864	0.000705	T
Triphenyl phosphate	CB4855	XZ1516	0.67043358539472	0.0302358208944934	-10.8998666103787	<< 0.00001	T
Triphenyl phosphate	CB4856	ECA36	0.935661231826948	0.0438553503123707	-1.46706770587359	0.142474	F
Triphenyl phosphate	CB4856	ECA396	1.13122689100127	0.0501616741455959	2.61607877401348	0.008944	T
Triphenyl phosphate	CB4856	MY16	1.49179023011896	0.0648401056675085	7.58466114538417	<< 0.00001	T
Triphenyl phosphate	CB4856	N2	0.870019532630469	0.0376891295096635	-3.44875217497937	0.000572	T
Triphenyl phosphate	CB4856	RC301	1.15088307333869	0.0537276275519721	2.80829584728518	0.005016	T
Triphenyl phosphate	CB4856	XZ1516	0.885785184078644	0.0425622139750224	-2.68347920031563	0.00733	T
Triphenyl phosphate	ECA36	ECA396	1.20901331862652	0.0556663820676736	3.75474947109767	0.000177	T
Triphenyl phosphate	ECA36	MY16	1.59437003412669	0.0720726630294316	8.24681660345999	<< 0.00001	T
Triphenyl phosphate	ECA36	N2	0.929844588015784	0.0419396503492218	-1.67277055006536	0.094488	F
Triphenyl phosphate	ECA36	RC301	1.23002111682185	0.059453108924533	3.86895018583175	0.000112	T
Triphenyl phosphate	ECA36	XZ1516	0.946694331183395	0.0470401253617025	-1.13319572188052	0.257233	F
Triphenyl phosphate	ECA396	MY16	1.3187365346297	0.0554918682530532	5.74384220001761	<< 0.00001	T
Triphenyl phosphate	ECA396	N2	0.769093750821637	0.0327940879400381	-7.04109379716737	<< 0.00001	T
Triphenyl phosphate	ECA396	RC301	1.01737598574943	0.0466468084912584	0.372501063018907	0.709549	F
Triphenyl phosphate	ECA396	XZ1516	0.783030522987847	0.037231140514263	-5.82763444834663	<< 0.00001	T
Triphenyl phosphate	MY16	N2	0.583205007691392	0.024282815547892	-17.1641954569305	<< 0.00001	T
Triphenyl phosphate	MY16	RC301	0.771477819134743	0.0347296973805135	-6.58002223173641	<< 0.00001	T
Triphenyl phosphate	MY16	XZ1516	0.593773284068238	0.0276763111366528	-14.6777767429338	<< 0.00001	T
Triphenyl phosphate	N2	RC301	1.32282440815902	0.0594191410983661	5.43300361115281	<< 0.00001	T
Triphenyl phosphate	N2	XZ1516	1.01812103160547	0.0471399404258222	0.384409302213425	0.700705	F
Triphenyl phosphate	RC301	XZ1516	0.769656974369255	0.0381086841143793	-6.04437101368796	<< 0.00001	T
Arsenic trioxide	CB4855	CB4856	1.18594395017658	0.0695272657378211	2.67440331794081	0.007539	T
Arsenic trioxide	CB4855	ECA36	0.800716378265349	0.0454949951486828	-4.38034164161067	0.000012	T
Arsenic trioxide	CB4855	ECA396	1.04281198537752	0.0603506425292508	0.709387399757516	0.478155	F
Arsenic trioxide	CB4855	MY16	1.57218008730298	0.10120527539367	5.65365871568753	<< 0.00001	T
Arsenic trioxide	CB4855	N2	0.899383533343803	0.0521911904274149	-1.92784387235102	0.053996	F
Arsenic trioxide	CB4855	RC301	0.925807834208613	0.0521315012287713	-1.42317339885928	0.15482	F
Arsenic trioxide	CB4855	XZ1516	0.89021878125875	0.0515151012876115	-2.13104926511423	0.03319	T
Arsenic trioxide	CB4856	ECA36	0.675172193547702	0.0387986477817342	-8.37214245918183	<< 0.00001	T
Arsenic trioxide	CB4856	ECA396	0.879309671609903	0.0510133383854043	-2.36585826785703	0.01807	T
Arsenic trioxide	CB4856	MY16	1.32567823889897	0.0860927099118575	3.78287823942819	0.000159	T
Arsenic trioxide	CB4856	N2	0.758369342168227	0.043924885688829	-5.50099685047614	<< 0.00001	T
Arsenic trioxide	CB4856	RC301	0.780650581396165	0.0444782068590757	-4.93161559544924	0.000001	T
Arsenic trioxide	CB4856	XZ1516	0.750641530003337	0.0438142486040492	-5.69126432476621	<< 0.00001	T
Arsenic trioxide	ECA36	ECA396	1.30234876378655	0.073549105704509	4.11084214947856	0.000041	T
Arsenic trioxide	ECA36	MY16	1.96346687788366	0.124472893532657	7.74037503700263	<< 0.00001	T
Arsenic trioxide	ECA36	N2	1.12322360046163	0.0634304530981555	1.94265679091003	0.052178	F
Arsenic trioxide	ECA36	RC301	1.15622442520067	0.0638269511987038	2.44762474576476	0.014454	T
Arsenic trioxide	ECA36	XZ1516	1.11177790966047	0.0630330339219541	1.77332269614165	0.076306	F
Arsenic trioxide	ECA396	MY16	1.50763522988644	0.0966207637854409	5.25389378015801	<< 0.00001	T
Arsenic trioxide	ECA396	N2	0.862459912194245	0.048474629815655	-2.83736231362278	0.004588	T
Arsenic trioxide	ECA396	RC301	0.887799380128384	0.0496934505231493	-2.25785528455803	0.024047	T
Arsenic trioxide	ECA396	XZ1516	0.85367141319964	0.048884723671012	-2.99333975548544	0.002789	T
Arsenic trioxide	MY16	N2	0.57206139462475	0.0366532651141371	-11.6753201670482	<< 0.00001	T
Arsenic trioxide	MY16	RC301	0.588868820872045	0.0370739841705159	-11.0894792757375	<< 0.00001	T
Arsenic trioxide	MY16	XZ1516	0.566232067463652	0.0363874148757638	-11.9208230103003	<< 0.00001	T
Arsenic trioxide	N2	RC301	1.02938045882002	0.0576343703892758	0.509773224233654	0.610259	F
Arsenic trioxide	N2	XZ1516	0.989809962329442	0.0565897164872717	-0.180068717482442	0.857114	F
Arsenic trioxide	RC301	XZ1516	0.961558920075153	0.054039712189837	-0.711348716843761	0.47694	F
Atrazine	CB4855	CB4856	1.30754924993418	0.0608050352431969	5.0579569389953	<< 0.00001	T
Atrazine	CB4855	ECA36	1.17973551412207	0.0545798980370282	3.29307163601028	0.001002	T
Atrazine	CB4855	ECA396	1.43458635966438	0.0637735640415092	6.81452207032864	<< 0.00001	T
Atrazine	CB4855	MY16	1.3458460242721	0.061246622498028	5.64677708200537	<< 0.00001	T
Atrazine	CB4855	N2	0.940056016025324	0.0467799231152419	-1.28140407214875	0.200148	F
Atrazine	CB4855	RC301	1.24487385388746	0.0581477042149979	4.2112385552154	0.000026	T
Atrazine	CB4855	XZ1516	1.06702191082495	0.0530093950843641	1.26434023097767	0.206204	F
Atrazine	CB4856	ECA36	0.902249390744903	0.037568073140364	-2.6019596184738	0.009314	T
Atrazine	CB4856	ECA396	1.09715665374485	0.0431213384949594	2.25309921110662	0.024323	T
Atrazine	CB4856	MY16	1.0292889727403	0.0418723890719526	0.699481768044487	0.484304	F
Atrazine	CB4856	N2	0.718945015702195	0.03317923818963	-8.4708088441177	<< 0.00001	T
Atrazine	CB4856	RC301	0.952066512179272	0.0399560043708789	-1.19965668678481	0.230365	F
Atrazine	CB4856	XZ1516	0.816047205012478	0.0373179352096855	-4.92934011364538	0.000001	T
Atrazine	ECA36	ECA396	1.2160237125115	0.0476528860212098	4.53327658717982	0.000006	T
Atrazine	ECA36	MY16	1.14080317847653	0.0462548467491768	3.04407404568979	0.002354	T
Atrazine	ECA36	N2	0.79683624403296	0.0365774091631553	-5.55435063923795	<< 0.00001	T
Atrazine	ECA36	RC301	1.05521435863009	0.0441615648886788	1.25028084419727	0.211292	F
Atrazine	ECA36	XZ1516	0.904458582497622	0.0411924628657896	-2.31939075392661	0.020439	T
Atrazine	ECA396	MY16	0.938142214447763	0.0357896357069114	-1.7283714776759	0.084022	F
Atrazine	ECA396	N2	0.655280185603638	0.0288833371190359	-11.9349025694531	<< 0.00001	T
Atrazine	ECA396	RC301	0.867758044331814	0.0342940331478051	-3.85612141617266	0.000118	T
Atrazine	ECA396	XZ1516	0.743783672301596	0.0324215124511957	-7.90266425985181	<< 0.00001	T
Atrazine	MY16	N2	0.69848704760543	0.0315319765411702	-9.56213296685972	<< 0.00001	T
Atrazine	MY16	RC301	0.924974946194718	0.0378271224366353	-1.98336666847861	0.047415	T
Atrazine	MY16	XZ1516	0.792826141758713	0.0354643157460179	-5.84175540633543	<< 0.00001	T
Atrazine	N2	RC301	1.32425497275252	0.0613908845522292	5.28180975266219	<< 0.00001	T
Atrazine	N2	XZ1516	1.13506205229818	0.0560082610232621	2.41146662707634	0.015947	T
Atrazine	RC301	XZ1516	0.857132558044241	0.039369553647327	-3.6288814253666	0.000289	T
Carbaryl	CB4855	CB4856	1.01388281644944	0.0710856629489245	0.195296996236958	0.845175	F
Carbaryl	CB4855	ECA36	0.937883485863043	0.0669569661638327	-0.927708014502448	0.35364	F
Carbaryl	CB4855	ECA396	1.87302444223686	0.123705496609597	7.0572809306287	<< 0.00001	T
Carbaryl	CB4855	MY16	1.72081943244142	0.113506282836259	6.35048047059432	<< 0.00001	T
Carbaryl	CB4855	N2	0.966449757302	0.0685945891309458	-0.489109172065355	0.624803	F
Carbaryl	CB4855	RC301	1.39562752428687	0.0958906413046591	4.12581998518398	0.000038	T
Carbaryl	CB4855	XZ1516	1.42982939576323	0.0970185806618977	4.43038223019519	0.00001	T
Carbaryl	CB4856	ECA36	0.925041307187215	0.0675242635476542	-1.1101001162328	0.267052	F
Carbaryl	CB4856	ECA396	1.84737763758152	0.119467048919844	7.09298208370467	<< 0.00001	T
Carbaryl	CB4856	MY16	1.69725672880781	0.110834039506684	6.29099807163264	<< 0.00001	T
Carbaryl	CB4856	N2	0.953216428587333	0.0694774275835846	-0.673363609445439	0.500772	F
Carbaryl	CB4856	RC301	1.37651758333797	0.0947858780663833	3.97229620085676	0.000073	T
Carbaryl	CB4856	XZ1516	1.41025113806585	0.0946878658399523	4.33266854656208	0.000015	T
Carbaryl	ECA36	ECA396	1.99707583134732	0.138698232156011	7.18881427577093	<< 0.00001	T
Carbaryl	ECA36	MY16	1.83479020409227	0.126748481034689	6.58619493723004	<< 0.00001	T
Carbaryl	ECA36	N2	1.03045823054734	0.0750829348793332	0.405661161171802	0.685023	F
Carbaryl	ECA36	RC301	1.48806066566212	0.106212163384753	4.59514852262375	0.000005	T
Carbaryl	ECA36	XZ1516	1.52452774498689	0.108099722075672	4.85225803466647	0.000001	T
Carbaryl	ECA396	MY16	0.918738375024261	0.0550282564587102	-1.47672541718112	0.139862	F
Carbaryl	ECA396	N2	0.515983526700706	0.0358637349787649	-13.4959862263616	<< 0.00001	T
Carbaryl	ECA396	RC301	0.745119760754505	0.0478777916911816	-5.32355879923426	<< 0.00001	T
Carbaryl	ECA396	XZ1516	0.763379998424182	0.0472377785829786	-5.00912635339461	0.000001	T
Carbaryl	MY16	N2	0.561621829160103	0.038748816693057	-11.3133305285796	<< 0.00001	T
Carbaryl	MY16	RC301	0.811024967510286	0.0523646168435343	-3.60883061656637	0.000313	T
Carbaryl	MY16	XZ1516	0.830900307613714	0.052045433010677	-3.24907840331727	0.001172	T
Carbaryl	N2	RC301	1.44407664624283	0.102720935768515	4.32313668991072	0.000016	T
Carbaryl	N2	XZ1516	1.47946583354196	0.10479650880384	4.57520807720262	0.000005	T
Carbaryl	RC301	XZ1516	1.02450644665656	0.0680713836214507	0.360010996586166	0.718866	F
Carboxin	CB4855	CB4856	1.16454962516922	0.0681835982910535	2.41333149457452	0.015868	T
Carboxin	CB4855	ECA36	0.85684393946287	0.0513227031586053	-2.78933204462608	0.005316	T
Carboxin	CB4855	ECA396	1.13834537755227	0.0678271765197152	2.03967472406954	0.041472	T
Carboxin	CB4855	MY16	1.23958291829087	0.0735532433617282	3.25727197524962	0.001138	T
Carboxin	CB4855	N2	0.936342831076045	0.056050504417318	-1.1357109019038	0.25617	F
Carboxin	CB4855	RC301	1.21648224345448	0.073005820295647	2.96527376280146	0.003048	T
Carboxin	CB4855	XZ1516	1.03354805090814	0.0621101605685212	0.540137887280539	0.589143	F
Carboxin	CB4856	ECA36	0.735772800870006	0.0435199651791024	-6.07140189663735	<< 0.00001	T
Carboxin	CB4856	ECA396	0.977498384739814	0.0564320164074984	-0.398738458992858	0.690115	F
Carboxin	CB4856	MY16	1.06443116849636	0.0617362392803651	1.0436523061238	0.296732	F
Carboxin	CB4856	N2	0.804038583533946	0.0484521029526377	-4.04443573187335	0.000054	T
Carboxin	CB4856	RC301	1.04459459447915	0.0612591980696743	0.727965691428508	0.466692	F
Carboxin	CB4856	XZ1516	0.887508809045346	0.0530820371342993	-2.1191950615996	0.034157	T
Carboxin	ECA36	ECA396	1.32853291611756	0.0788593827434019	4.16605994985484	0.000032	T
Carboxin	ECA36	MY16	1.44668458420553	0.086153528036957	5.18475092527747	<< 0.00001	T
Carboxin	ECA36	N2	1.09278106309885	0.0672197214781168	1.38026550926811	0.167609	F
Carboxin	ECA36	RC301	1.41972439487295	0.0854446170972099	4.91223916885758	0.000001	T
Carboxin	ECA36	XZ1516	1.20622671563276	0.0737818304533781	2.79508809100467	0.005222	T
Carboxin	ECA396	MY16	1.08893394108236	0.0626742025255081	1.41898799663483	0.156008	F
Carboxin	ECA396	N2	0.822547224717881	0.0508076762494232	-3.49263710489286	0.000485	T
Carboxin	ECA396	RC301	1.06864073719896	0.0621335971575622	1.10472820404869	0.269367	F
Carboxin	ECA396	XZ1516	0.907938900872536	0.0549766930782344	-1.67454777602678	0.094129	F
Carboxin	MY16	N2	0.755369259498241	0.0462729272576031	-5.28669256517727	<< 0.00001	T
Carboxin	MY16	RC301	0.981364155236793	0.0576281831601641	-0.323380744303755	0.74643	F
Carboxin	MY16	XZ1516	0.833786942089509	0.0504062184120009	-3.29747128721162	0.000987	T
Carboxin	N2	RC301	1.29918466087523	0.0804739764820846	3.71778149849264	0.000205	T
Carboxin	N2	XZ1516	1.10381370648225	0.0678400476313304	1.53027172160047	0.126057	F
Carboxin	RC301	XZ1516	0.84962033475568	0.0519166299980131	-2.89656060591905	0.003801	T
Chlorpyrifos	CB4855	CB4856	1.1322042032048	0.0505262912272147	2.61654279373652	0.008942	T
Chlorpyrifos	CB4855	ECA36	1.13805656070222	0.0481726082923634	2.86587265244895	0.004197	T
Chlorpyrifos	CB4855	ECA396	1.49607559273565	0.0620762244591456	7.991394403539	<< 0.00001	T
Chlorpyrifos	CB4855	MY16	1.48345467034388	0.0627883421450907	7.69975211682961	<< 0.00001	T
Chlorpyrifos	CB4855	N2	1.69234707842392	0.0699999576997695	9.89067852574142	<< 0.00001	T
Chlorpyrifos	CB4855	RC301	1.16831672202175	0.052104802479205	3.23034948820552	0.001254	T
Chlorpyrifos	CB4855	XZ1516	0.771081948903109	0.0360129772679959	-6.35654334806487	<< 0.00001	T
Chlorpyrifos	CB4856	ECA36	1.00516899467503	0.0432277590511789	0.119575818605704	0.90483	F
Chlorpyrifos	CB4856	ECA396	1.32138318202748	0.0564007508648859	5.69820750786433	<< 0.00001	T
Chlorpyrifos	CB4856	MY16	1.31023596816267	0.0569182961293161	5.45054910740516	<< 0.00001	T
Chlorpyrifos	CB4856	N2	1.49473661520915	0.0638302534479	7.75081702617658	<< 0.00001	T
Chlorpyrifos	CB4856	RC301	1.03189576466394	0.0467943207862164	0.681616147601796	0.495552	F
Chlorpyrifos	CB4856	XZ1516	0.681044944649115	0.0320399208361972	-9.95492644883644	<< 0.00001	T
Chlorpyrifos	ECA36	ECA396	1.31458808322542	0.0520056097882583	6.04911824909415	<< 0.00001	T
Chlorpyrifos	ECA36	MY16	1.30349819294442	0.0527513783631933	5.75336990921514	<< 0.00001	T
Chlorpyrifos	ECA36	N2	1.48705006136047	0.0587929408863831	8.2841588465814	<< 0.00001	T
Chlorpyrifos	ECA36	RC301	1.02658932988432	0.0438249060851162	0.606717327190214	0.5441	F
Chlorpyrifos	ECA36	XZ1516	0.677542729886224	0.0299047158253269	-10.7828234181273	<< 0.00001	T
Chlorpyrifos	ECA396	MY16	0.991563980822195	0.0398596308931329	-0.211643183561395	0.832405	F
Chlorpyrifos	ECA396	N2	1.13119088810839	0.044396070884281	2.95501123174475	0.003159	T
Chlorpyrifos	ECA396	RC301	0.780920915824464	0.0331630267512712	-6.60612451989588	<< 0.00001	T
Chlorpyrifos	ECA396	XZ1516	0.51540306696211	0.0227740618067927	-21.278458675885	<< 0.00001	T
Chlorpyrifos	MY16	N2	1.14081482384063	0.0458164921552015	3.07345275067384	0.002141	T
Chlorpyrifos	MY16	RC301	0.787564827815682	0.0340505325034619	-6.23882085141312	<< 0.00001	T
Chlorpyrifos	MY16	XZ1516	0.519788008570806	0.0233614018390454	-20.5557866234973	<< 0.00001	T
Chlorpyrifos	N2	RC301	0.690352905096632	0.0293365359361758	-10.5549985716457	<< 0.00001	T
Chlorpyrifos	N2	XZ1516	0.455628729315512	0.0201546602027309	-27.0096972714393	<< 0.00001	T
Chlorpyrifos	RC301	XZ1516	0.659993933467602	0.030866714677448	-11.0152981969544	<< 0.00001	T
Lead(II) nitrate	CB4855	CB4856	1.17347031956438	0.0736693781009799	2.35471404857801	0.018618	T
Lead(II) nitrate	CB4855	ECA36	0.381472468297196	0.0312057318585672	-19.8209589990114	<< 0.00001	T
Lead(II) nitrate	CB4855	ECA396	0.826568676959574	0.0568528327228459	-3.0505309011759	0.00231	T
Lead(II) nitrate	CB4855	MY16	1.08358404122387	0.0686553160298946	1.21744456303248	0.223556	F
Lead(II) nitrate	CB4855	N2	0.39144317356794	0.0389435118502039	-15.6266550580459	<< 0.00001	T
Lead(II) nitrate	CB4855	RC301	0.782871921594815	0.0555130705516715	-3.91129649733719	0.000094	T
Lead(II) nitrate	CB4855	XZ1516	0.37078314823415	0.0318130220450436	-19.7785941516324	<< 0.00001	T
Lead(II) nitrate	CB4856	ECA36	0.325080627892494	0.0262845316963573	-25.6774356836283	<< 0.00001	T
Lead(II) nitrate	CB4856	ECA396	0.704379704521555	0.0476482073082301	-6.2042270250823	<< 0.00001	T
Lead(II) nitrate	CB4856	MY16	0.923401319281873	0.0571582906571555	-1.34011496560627	0.180336	F
Lead(II) nitrate	CB4856	N2	0.333577396071894	0.0330034217430513	-20.1925306144481	<< 0.00001	T
Lead(II) nitrate	CB4856	RC301	0.667142499083772	0.0465718939820782	-7.14717552703178	<< 0.00001	T
Lead(II) nitrate	CB4856	XZ1516	0.31597147541984	0.0268130693350801	-25.5110116649432	<< 0.00001	T
Lead(II) nitrate	ECA36	ECA396	2.16678461921298	0.183275371153511	6.36629249128997	<< 0.00001	T
Lead(II) nitrate	ECA36	MY16	2.84053013330356	0.230591043246045	7.98179368718879	<< 0.00001	T
Lead(II) nitrate	ECA36	N2	1.02613741776766	0.112617079312953	0.232091064047449	0.816487	F
Lead(II) nitrate	ECA36	RC301	2.05223702011674	0.17808998110752	5.90845713820063	<< 0.00001	T
Lead(II) nitrate	ECA36	XZ1516	0.971978790210574	0.0965518435883883	-0.290219313769751	0.771674	F
Lead(II) nitrate	ECA396	MY16	1.31094254044285	0.0893046671097066	3.48181736191765	0.000507	T
Lead(II) nitrate	ECA396	N2	0.473576103812465	0.0477538955270305	-11.0236848822011	<< 0.00001	T
Lead(II) nitrate	ECA396	RC301	0.947134755304917	0.0704843137068547	-0.750028508682807	0.453312	F
Lead(II) nitrate	ECA396	XZ1516	0.448581174885585	0.0398511590319575	-13.8369582845061	<< 0.00001	T
Lead(II) nitrate	MY16	N2	0.361248559111131	0.0358309455634587	-17.8268095034669	<< 0.00001	T
Lead(II) nitrate	MY16	RC301	0.722483805419086	0.0508050552815871	-5.46237363669383	<< 0.00001	T
Lead(II) nitrate	MY16	XZ1516	0.342182178887908	0.0291800494038832	-22.5434101226899	<< 0.00001	T
Lead(II) nitrate	N2	RC301	1.9999631478027	0.20500908040835	4.8776529596197	0.000001	T
Lead(II) nitrate	N2	XZ1516	0.94722088229186	0.107595924576131	-0.490530825549949	0.623804	F
Lead(II) nitrate	RC301	XZ1516	0.473619168099444	0.0428344650645082	-12.2887219697464	<< 0.00001	T
2	4-D	CB4855	CB4856	0.550781868347802	0.0452887918522692	-9.91896920362846	<< 0.00001	T
2	4-D	CB4855	ECA36	0.80988581276073	0.0547133151260366	-3.47473346846789	0.000517	T
2	4-D	CB4855	ECA396	1.54156204586139	0.0899230924019478	6.02250246733794	<< 0.00001	T
2	4-D	CB4855	MY16	0.952280391461821	0.0583568396737996	-0.817720918489068	0.413565	F
2	4-D	CB4855	N2	1.27227533733825	0.0746758745359308	3.64609506122676	0.00027	T
2	4-D	CB4855	RC301	1.0745942465958	0.0644861286452325	1.1567487173276	0.247443	F
2	4-D	CB4855	XZ1516	0.646844824178109	0.0453525004865557	-7.78689536482295	<< 0.00001	T
2	4-D	CB4856	ECA36	1.47042932838398	0.123124461363206	3.82076252903356	0.000135	T
2	4-D	CB4856	ECA396	2.79886128148274	0.219408661317259	8.19867944448026	<< 0.00001	T
2	4-D	CB4856	MY16	1.72896103918309	0.137524958969164	5.30057267165984	<< 0.00001	T
2	4-D	CB4856	N2	2.3099441184488	0.181011879603013	7.23678534978868	<< 0.00001	T
2	4-D	CB4856	RC301	1.95103417223826	0.153754420388337	6.1854102785223	<< 0.00001	T
2	4-D	CB4856	XZ1516	1.17441197931673	0.099682075029649	1.74968247064333	0.080249	F
2	4-D	ECA36	ECA396	1.90343134991651	0.118296470444502	7.63701018738638	<< 0.00001	T
2	4-D	ECA36	MY16	1.17582056193292	0.0758988142084286	2.31651263286001	0.02058	T
2	4-D	ECA36	N2	1.57093175024431	0.0979859005142208	5.8266724829604	<< 0.00001	T
2	4-D	ECA36	RC301	1.32684661178683	0.0842025537230239	3.88167101038238	0.000105	T
2	4-D	ECA36	XZ1516	0.798686449356547	0.0579267177764587	-3.47531430004941	0.000516	T
2	4-D	ECA396	MY16	0.617737310034582	0.0340331657095675	-11.2320638411241	<< 0.00001	T
2	4-D	ECA396	N2	0.825315685965354	0.0429154219008934	-4.07043217326518	0.000048	T
2	4-D	ECA396	RC301	0.697081411339067	0.0373622629809109	-8.10760817179892	<< 0.00001	T
2	4-D	ECA396	XZ1516	0.419603496281376	0.0273198462087356	-21.2445011324054	<< 0.00001	T
2	4-D	MY16	N2	1.33603017424858	0.0740236126140813	4.53949979448398	0.000006	T
2	4-D	MY16	RC301	1.12844311006574	0.0640530260337593	2.00526217134599	0.045001	T
2	4-D	MY16	XZ1516	0.679258787619426	0.0456038312618958	-7.03320759474366	<< 0.00001	T
2	4-D	N2	RC301	0.844623970188699	0.0455963648774365	-3.40764072374966	0.000662	T
2	4-D	N2	XZ1516	0.508415753410253	0.0331739151489308	-14.8183970563267	<< 0.00001	T
2	4-D	RC301	XZ1516	0.60194331602579	0.0398159140971376	-9.99742673251413	<< 0.00001	T
Chlorothalonil	CB4855	CB4856	1.20166629827457	0.0481821067692588	4.18550187604586	0.000029	T
Chlorothalonil	CB4855	ECA36	1.01957763465883	0.0430867350508271	0.454377307441231	0.649591	F
Chlorothalonil	CB4855	ECA396	1.43670028802719	0.0543945260777939	8.02838666895692	<< 0.00001	T
Chlorothalonil	CB4855	MY16	1.03021913879935	0.0414648144010401	0.728789920704208	0.466188	F
Chlorothalonil	CB4855	N2	1.38315418458149	0.0532777363990735	7.19163782994643	<< 0.00001	T
Chlorothalonil	CB4855	RC301	1.07047166578301	0.0441070090938324	1.59774301705848	0.110208	F
Chlorothalonil	CB4855	XZ1516	1.08729521262203	0.0438718343675179	1.98977804052474	0.046708	T
Chlorothalonil	CB4856	ECA36	0.848469858997294	0.031897024198792	-4.75060432152931	0.000002	T
Chlorothalonil	CB4856	ECA396	1.19559006530356	0.0384297000065585	5.08955483051347	<< 0.00001	T
Chlorothalonil	CB4856	MY16	0.857325482356125	0.0302477334725247	-4.7168663983856	0.000003	T
Chlorothalonil	CB4856	N2	1.15103018747177	0.0380000866793034	3.97446955177676	0.000072	T
Chlorothalonil	CB4856	RC301	0.890822741155389	0.0323735471521333	-3.37242188295133	0.000755	T
Chlorothalonil	CB4856	XZ1516	0.904822923122026	0.0320134941657112	-2.97302994747494	0.002973	T
Chlorothalonil	ECA36	ECA396	1.40911318490027	0.049844315580529	8.20782029275348	<< 0.00001	T
Chlorothalonil	ECA36	MY16	1.01043716905783	0.0380771276436053	0.274105997582676	0.784022	F
Chlorothalonil	ECA36	N2	1.35659525823585	0.0488084990141491	7.30600746670117	<< 0.00001	T
Chlorothalonil	ECA36	RC301	1.04991677866807	0.0406336277191204	1.22845981198424	0.219373	F
Chlorothalonil	ECA36	XZ1516	1.06641728462969	0.0403008798585571	1.64803559780304	0.099452	F
Chlorothalonil	ECA396	MY16	0.717073106607362	0.0235053102640272	-12.0367223497421	<< 0.00001	T
Chlorothalonil	ECA396	N2	0.962729802526018	0.0286082834036842	-1.30277643534466	0.192753	F
Chlorothalonil	ECA396	RC301	0.745090451156607	0.025258618508734	-10.0919830098883	<< 0.00001	T
Chlorothalonil	ECA396	XZ1516	0.756800302528684	0.0248817444255754	-9.77422214904417	<< 0.00001	T
Chlorothalonil	MY16	N2	1.34258249773292	0.0449846129598716	7.6155484107093	<< 0.00001	T
Chlorothalonil	MY16	RC301	1.03907181051846	0.0379356831333561	1.029948778861	0.303119	F
Chlorothalonil	MY16	XZ1516	1.05540187681739	0.0375109234244795	1.4769531581628	0.139796	F
Chlorothalonil	N2	RC301	0.773935167688413	0.026776699087959	-8.4425952418177	<< 0.00001	T
Chlorothalonil	N2	XZ1516	0.786098343006506	0.0264110215696661	-8.09895431077027	<< 0.00001	T
Chlorothalonil	RC301	XZ1516	1.01571601320873	0.0371896125325116	0.422591474837053	0.672624	F
Propoxur	CB4855	CB4856	1.06824073581541	0.0638485488152976	1.06879070991604	0.285262	F
Propoxur	CB4855	ECA36	1.35576130945523	0.0830728703884149	4.28252096974427	0.000019	T
Propoxur	CB4855	ECA396	1.15100974611583	0.0689920165731214	2.18880029337578	0.028699	T
Propoxur	CB4855	MY16	1.25686089147212	0.0761262125833319	3.37414515651812	0.000751	T
Propoxur	CB4855	N2	1.25356165931029	0.0760287028688994	3.33507806581309	0.000865	T
Propoxur	CB4855	RC301	1.40874464295081	0.0868375126519559	4.70700542274923	0.000003	T
Propoxur	CB4855	XZ1516	1.30743094139178	0.080510704613035	3.81851013314826	0.000137	T
Propoxur	CB4856	ECA36	1.26915335092549	0.0706408242509233	3.81016719127492	0.000142	T
Propoxur	CB4856	ECA396	1.07748160833545	0.0588238142112374	1.31718096445112	0.187893	F
Propoxur	CB4856	MY16	1.17657083214743	0.0644444114638685	2.73989362516599	0.006187	T
Propoxur	CB4856	N2	1.1734823596232	0.0654010591700944	2.65259250881556	0.008036	T
Propoxur	CB4856	RC301	1.31875203380583	0.0734613453093229	4.33904432955407	0.000015	T
Propoxur	CB4856	XZ1516	1.22391039543516	0.0684376814492902	3.27174139587216	0.001083	T
Propoxur	ECA36	ECA396	0.84897668792328	0.0477612969313361	-3.16204378398346	0.001584	T
Propoxur	ECA36	MY16	0.927051747757239	0.0523676889170641	-1.39300117594059	0.163737	F
Propoxur	ECA36	N2	0.924618257334683	0.0530016963116518	-1.42225151100957	0.155072	F
Propoxur	ECA36	RC301	1.0390801338894	0.0596565177155368	0.655085737249127	0.51247	F
Propoxur	ECA36	XZ1516	0.964351860665743	0.0555367062036278	-0.641884291869077	0.521004	F
Propoxur	ECA396	MY16	1.09196372638328	0.0605401826893278	1.51905267374573	0.128869	F
Propoxur	ECA396	N2	1.08909734564848	0.0609298144495723	1.46229471488414	0.14378	F
Propoxur	ECA396	RC301	1.22392069025021	0.0691292160492457	3.23916142909381	0.001214	T
Propoxur	ECA396	XZ1516	1.13589910581018	0.0642353582777922	2.11564330695366	0.034469	T
Propoxur	MY16	N2	0.997375022021755	0.056414937444036	-0.0465298393860414	0.962891	F
Propoxur	MY16	RC301	1.12084372463909	0.0633612187723795	1.90721906838958	0.056601	F
Propoxur	MY16	XZ1516	1.04023520046075	0.0590237798287333	0.681677801345534	0.495503	F
Propoxur	N2	RC301	1.12379365824407	0.0648098652741355	1.91010516254648	0.056228	F
Propoxur	N2	XZ1516	1.04297298156928	0.0601145263468008	0.714851869935163	0.474764	F
Propoxur	RC301	XZ1516	0.928082280869005	0.0534963355661085	-1.34434851228496	0.178951	F
Mancozeb	CB4855	CB4856	1.26834077674959	0.0443085655626744	6.05618289244825	<< 0.00001	T
Mancozeb	CB4855	ECA36	1.14798532540902	0.0417151372853688	3.54752099691449	0.000394	T
Mancozeb	CB4855	ECA396	1.33056608361714	0.0461348654943907	7.16521182135746	<< 0.00001	T
Mancozeb	CB4855	MY16	0.915167403999493	0.0329581236602592	-2.57395101963276	0.010099	T
Mancozeb	CB4855	N2	1.25587887607722	0.043938509973747	5.82356744072819	<< 0.00001	T
Mancozeb	CB4855	RC301	1.32617808721159	0.0464972380680616	7.01499918627725	<< 0.00001	T
Mancozeb	CB4855	XZ1516	0.845112504327628	0.033453640597853	-4.62991449971852	0.000004	T
Mancozeb	CB4856	ECA36	0.90510795399245	0.0310337854031807	-3.05770130117045	0.002249	T
Mancozeb	CB4856	ECA396	1.04906040080728	0.0339902625343575	1.4433663393359	0.149015	F
Mancozeb	CB4856	MY16	0.721546938153969	0.0244479865522353	-11.3896112160849	<< 0.00001	T
Mancozeb	CB4856	N2	0.990174643202513	0.0324689056084187	-0.302608191233245	0.762208	F
Mancozeb	CB4856	RC301	1.04560076560041	0.0343583742810153	1.32720964116186	0.184534	F
Mancozeb	CB4856	XZ1516	0.666313438643375	0.0252978076538866	-13.1903351437396	<< 0.00001	T
Mancozeb	ECA36	ECA396	1.15904450533205	0.0394217018023317	4.03444037321194	0.000056	T
Mancozeb	ECA36	MY16	0.797194340157116	0.0281931154477477	-7.19344622337881	<< 0.00001	T
Mancozeb	ECA36	N2	1.09398513054143	0.0375880671893027	2.50039806697413	0.012455	T
Mancozeb	ECA36	RC301	1.15522215995147	0.039783384439223	3.90168313077033	0.000097	T
Mancozeb	ECA36	XZ1516	0.736170128330275	0.0288178867324487	-9.15507351802638	<< 0.00001	T
Mancozeb	ECA396	MY16	0.6878030450856	0.0231094982961674	-13.5094648491861	<< 0.00001	T
Mancozeb	ECA396	N2	0.943868096098705	0.0306676409545462	-1.83033002063936	0.067294	F
Mancozeb	ECA396	RC301	0.996702158232063	0.0324506713126064	-0.101626303387309	0.91906	F
Mancozeb	ECA396	XZ1516	0.635152597629867	0.0239808585858947	-15.2141092473116	<< 0.00001	T
Mancozeb	MY16	N2	1.37229415141836	0.0466173119352202	7.98617800905593	<< 0.00001	T
Mancozeb	MY16	RC301	1.4491098365347	0.0493510394075583	9.10031160287816	<< 0.00001	T
Mancozeb	MY16	XZ1516	0.923451273105107	0.0358966769942081	-2.13247390300901	0.033044	T
Mancozeb	N2	RC301	1.05597610762747	0.0347831044612405	1.60929015665774	0.107652	F
Mancozeb	N2	XZ1516	0.672925168522113	0.025565331851009	-12.7936861287008	<< 0.00001	T
Mancozeb	RC301	XZ1516	0.637254161018867	0.0242702194495721	-14.9461293390789	<< 0.00001	T
