# Supplementary material for: C. elegans toxicant responses vary among genetically diverse individuals
Source: Toxicology. Author manuscript; Available in PMC 2022 Oct 16. (PMC9573778; doi:10.1016/j.tox.2022.153292)
Supplement: SupFigs6-30 [file NIHMS1838727-supplement-SupFigs6-30.zip]

Archive with 26 entries (25 files):
- mmc7/
- mmc7/supp.fig.10.png
- mmc7/supp.fig.11.png
- mmc7/supp.fig.12.png
- mmc7/supp.fig.13.png
- mmc7/supp.fig.14.png
- mmc7/supp.fig.15.png
- mmc7/supp.fig.16.png
- mmc7/supp.fig.17.png
- mmc7/supp.fig.18.png
- mmc7/supp.fig.19.png
- mmc7/supp.fig.20.png
- mmc7/supp.fig.21.png
- mmc7/supp.fig.22.png
- mmc7/supp.fig.23.png
- mmc7/supp.fig.24.png
- mmc7/supp.fig.25.png
- mmc7/supp.fig.26.png
- mmc7/supp.fig.27.png
- mmc7/supp.fig.28.png
- mmc7/supp.fig.29.png
- mmc7/supp.fig.30.png
- mmc7/supp.fig.6.png
- mmc7/supp.fig.7.png
- mmc7/supp.fig.8.png
- mmc7/supp.fig.9.png
